# Supplementary material for: Menstrual cycle effects on cognitive performance: A meta-analysis
Source: PLoS One. 2025 Mar 17;20(3):e0318576. doi: 10.1371/journal.pone.0318576 (PMC11913300; doi:10.1371/journal.pone.0318576)
Supplement: S1 Table — AO = anovulatory, NC = naturally cycling, OC = oral contraceptives, BBT = basal body temperature, L = longitudinal, C = cross-sectional, RBANS = Repeatable Battery for the Assessment of Neuropsychological Status, WMS = Wechsler memory scale, CVLT = California verbal learning test, BVMT-R = Brief Visuospatial Memory Test Revised, COWAT = Controlled Oral Word Association Test, WAIS = Wechsler Adult Intelligence Scale, WAIS-R = Wechsler Adult Intelligence Scale-Revised, TTCT = Torrance Tests of Creative Thinking, WJ III = Woodcock-Johnson III Tests of Cognitive Abilities. aData obtained through correspondence, 7 Mar 2022. bData obtained through correspondence, 7 Mar 2022. cData obtained through correspondence, 17 May 2024. dData obtained through correspondence, 29 Jan 2022. eData obtained through correspondence, 18 Feb 2022. (XLSX) [file pone.0318576.s001.xlsx]

## Sheet: S1 Table
S1 Table
List of Studies, Measures, and Effect Sizes
	Study	Measure	Domain	Type	Sample	N	Age M	Country	Cycle determination	Design	P1 vs P2	P1 vs P3	P1 vs P4	P1 vs P5	P2 vs P3	P2 vs P4	P2 vs P5	P3 vs P4	P3 vs P5	P4 vs P5
	(Arushanyan & Borovkova, 1993)	Rate of information processing	Attention	Speed	NC	10	NA	Russia	Self-report	L	-0.636286	-0.424182	-1.68211	-2.13837	0.250066	-1.26014	-1.93316	-1.51714	-2.20126	-0.653493
	(Brötzner et al., 2015)	Visuospatial cued attention, latency	Attention	Speed	NC	18	24.06	Austria	Ovulation test kit	L					0	0		0
	(Broverman et al., 1981)	Naming color patches, time to completion	Attention	Speed	AO	21	19.2	USA	BBT	L						-0.0590711
	(Broverman et al., 1981)	Naming color patches, time to completion	Attention	Speed	Testing order 1	19	19.2	USA	BBT	L						0.204217
	(Broverman et al., 1981)	Naming color patches, time to completion	Attention	Speed	Testing order 2	11	19.2	USA	BBT	L						0.0912947
	(Broverman et al., 1981)	Naming color patches, time to completion	Attention	Speed	Testing order 3	15	19.2	USA	BBT	L						0.0274674
	(Broverman et al., 1981)	Naming color patches, time to completion	Attention	Speed	Testing order 4	21	19.2	USA	BBT	L						0.0924645
	(Broverman et al., 1981)	Reading color words, time to completion	Attention	Speed	AO	21	19.2	USA	BBT	L						0.0262819
	(Broverman et al., 1981)	Reading color words, time to completion	Attention	Speed	Testing order 1	19	19.2	USA	BBT	L						0.301543
	(Broverman et al., 1981)	Reading color words, time to completion	Attention	Speed	Testing order 2	11	19.2	USA	BBT	L						0.0861427
	(Broverman et al., 1981)	Reading color words, time to completion	Attention	Speed	Testing order 3	15	19.2	USA	BBT	L						0
	(Broverman et al., 1981)	Reading color words, time to completion	Attention	Speed	Testing order 4	21	19.2	USA	BBT	L						0
	(Chiarello et al., 1989)	Lexical decision task, reaction time	Attention	Speed	NC	24	23.5	USA	Self-report	L	0.0286698			-0.202259			-0.242247
	(Colzato et al., 2012)	Inhibition of return, cued error rate reaction time	Attention	Speed	NC	21	22.41	Netherland	Hormone assay	L	-1.69059		0.131154			1.83147
	(Colzato et al., 2012)	Inhibition of return, uncued error rate reaction time	Attention	Speed	NC	21	22.41	Netherland	Hormone assay	L	-0.70142		-0.136848			0.610466
	(Diener et al., 1992)	Letter detection task, no target, reaction time	Attention	Speed	NC	16	36.05	USA	Self-report	L							-0.198119
	(Diener et al., 1992)	Letter detection task, target present, reaction time	Attention	Speed	NC	16	36.05	USA	Self-report	L							-0.126991
	(Duell, 2012)	Decision speed, WJ III, speed	Attention	Speed	NC	36	18.9	USA	Self-report	L		-0.0770503
	(Gamberale et al., 1975)	Choice reaction time, latency	Attention	Speed	NC	12	27	Sweden	Self-report	L		-0.46526		-0.540289					-0.0728725
	(Gamberale et al., 1975)	Stroop, color naming, time to completion	Attention	Speed	NC	12	27	Sweden	Self-report	L		-0.0532559		-0.248528					-0.181951
	(Gamberale et al., 1975)	Stroop, word naming, time to completion	Attention	Speed	NC	12	27	Sweden	Self-report	L		-0.0738409		-0.121428					-0.0438104
	(Girdler & Light, 1994)	Stroop color naming, time to completion	Attention	Speed	NC	15	32	USA	Hormone assay	L							0
	(Hatta & Nagaya, 2009)	Stroop, time to completion	Attention	Speed	NC	30	25.6	Japan	Hormone assay	L			0.865844
	(Hausmann & Güntürkün, 2000)	Face discrimination, latency	Attention	Speed	NC	19	30.4	Germany	Hormone assay	L			0
	(Hausmann & Güntürkün, 2000)	Figural comparison, latency	Attention	Speed	NC	19	30.4	Germany	Hormone assay	L			0
	(Hausmann & Güntürkün, 2000)	Lexical decision task, latency	Attention	Speed	NC	19	30.4	Germany	Hormone assay	L			0
	(Heister et al., 1989)	Face decision, face stimuli, latency	Attention	Speed	NC	12	NA	Switzerland	Self-report	L	-0.307587		-0.237045	0.445669		0.0985756	0.558843			0.546018
	(Heister et al., 1989)	Face decision, non-face stimuli, latency	Attention	Speed	NC	12	NA	Switzerland	Self-report	L	-0.150012		-0.451714	0		-0.212926	0.134835			0.332595
	(Heister et al., 1989)	Lexical decision, non-word stimulus, latency	Attention	Speed	NC	12	NA	Switzerland	Self-report	L	-0.294705		-0.00372794	-0.384434		0.274009	-0.119913			-0.371795
	(Heister et al., 1989)	Lexical decision, word stimulus, latency	Attention	Speed	NC	12	NA	Switzerland	Self-report	L	-0.565652		-0.110272	-0.370753		0.263039	0.0695941			-0.206712
	(Hidalgo-Lopez & Pletzer, 2019)a	Go reaction time, latency	Attention	Speed	NC	36	23.44	Austria	Hormone assay	L		-0.0484363	0.217552					0.263595
	(Hidalgo-Lopez & Pletzer, 2019)a	Stop signal display, latency	Attention	Speed	NC	36	23.44	Austria	Hormone assay	L		-0.0230545	0.252931					0.273085
	(Hidalgo-Lopez & Pletzer, 2019)a	Stop signal reaction time, latency	Attention	Speed	NC	36	23.44	Austria	Hormone assay	L		0.213573	-0.0958612					-0.255762
	(Hunter et al., 1979)	Choice reaction time, latency	Attention	Speed	NC	18	NA	USA	Hormone assay	L		-0.385059
	(Hunter et al., 1979)	Choice reaction time, latency	Attention	Speed	OC	18	NA	USA	Hormone assay	L		0.143252
	(Hunter et al., 1979)	Complex reaction time, latency	Attention	Speed	NC	18	NA	USA	Hormone assay	L		-0.0804549
	(Hunter et al., 1979)	Complex reaction time, latency	Attention	Speed	OC	18	NA	USA	Hormone assay	L		0.0265888
	(Hunter et al., 1979)	Simple reaction time, latency	Attention	Speed	NC	18	NA	USA	Hormone assay	L		-0.00184353
	(Hunter et al., 1979)	Simple reaction time, latency	Attention	Speed	OC	18	NA	USA	Hormone assay	L		0.0328701
	(Hutt et al., 1980)	Serial choice, set size 2, latency	Attention	Speed	NC	4	NA	UK	Self-report	L		0.0592936		-0.276221					-0.429577
	(Hutt et al., 1980)	Serial choice, set size 4, latency	Attention	Speed	NC	4	NA	UK	Self-report	L		0.376846		0.0494557					-0.180297
	(Hutt et al., 1980)	Serial choice, set size 8, latency	Attention	Speed	NC	4	NA	UK	Self-report	L		0.212738		0.307496					0.174452
	(Jensen, 1982)	Simple reaction time, latency	Attention	Speed	High menstrual cycle symptoms	18	NA	USA	Self-report	L	0			0			0
	(Jensen, 1982)	Simple reaction time, latency	Attention	Speed	Low menstrual cycle symptoms	18	NA	USA	Self-report	L	0			0			0
	(Keenan et al., 1992)	Digit symbol, time to completion	Attention	Speed	Non-PMS	10	31	USA	Self-report	L							-0.207604
	(Keenan et al., 1992)	Digit symbol, time to completion	Attention	Speed	PMS group	14	34	USA	Self-report	L							-0.611743
	(Keenan et al., 1992)	Stroop, color naming, time to completion	Attention	Speed	Non-PMS	10	31	USA	Self-report	L							-0.134937
	(Keenan et al., 1992)	Stroop, color naming, time to completion	Attention	Speed	PMS group	14	34	USA	Self-report	L							-0.962432
	(Keenan et al., 1992)	Stroop, time to completion	Attention	Speed	Non-PMS	10	31	USA	Self-report	L							-0.107024
	(Keenan et al., 1992)	Stroop, time to completion	Attention	Speed	PMS group	14	34	USA	Self-report	L							0.474679
	(Keenan et al., 1992)	Trail making test A, time to completion	Attention	Speed	Non-PMS	10	31	USA	Self-report	L							-0.273681
	(Keenan et al., 1992)	Trail making test A, time to completion	Attention	Speed	PMS group	14	34	USA	Self-report	L							-0.0794107
	(Keenan et al., 1995)	Digit symbol, time to completion	Attention	Speed	PMS group	19	32.2	USA	Hormone assay	L							0.344832
	(Keenan et al., 1995)	Digit symbol, time to completion	Attention	Speed	Non-PMS	17	33.1	USA	Hormone assay	L							-0.143347
	(Keenan et al., 1995)	Stroop, time to completion	Attention	Speed	PMS group	19	32.2	USA	Hormone assay	L							-0.22904
	(Keenan et al., 1995)	Stroop, time to completion	Attention	Speed	Non-PMS	17	33.1	USA	Hormone assay	L							0.0593172
	(Keenan et al., 1995)	Trail making test A, time to completion	Attention	Speed	PMS group	19	32.2	USA	Hormone assay	L							0.33937
	(Keenan et al., 1995)	Trail making test A, time to completion	Attention	Speed	Non-PMS	17	33.1	USA	Hormone assay	L							-0.0944267
	(Kopell et al., 1969)	Reaction time, latency	Attention	Speed	NC	8	NA	USA	Self-report	L		0		0					0
	(Landauer, 1974)	Reaction time, latency	Attention	Speed	NC	57	NA	Australia	NA	C	-2.16315	-0.99465	-0.839878	0.891112	0.439292	3.02834	2.70741	0.736432	1.67309	1.80537
	(Lederman, 1974)	Stroop, color naming, time to completion	Attention	Speed	NC	32	NA	USA	BBT	L		-1.0077	-0.876435	-0.428795				0.160361	0.589897	0.445643
	(Lederman, 1974)	Stroop, word naming, time to completion	Attention	Speed	NC	32	NA	USA	BBT	L		-0.0271616	0.377238	-0.1668				0.343915	-0.11121	-0.514633
	(Lisofsky et al., 2015)b	Figural comparison, latency	Attention	Speed	NC	21	26.8	Germany	Hormone assay	L	-0.0571414	-0.495058	-0.222167		-0.434553	-0.156834		0.293727
	(Lisofsky et al., 2015)b	Numerical comparison, latency	Attention	Speed	NC	21	26.8	Germany	Hormone assay	L	-0.00739931	-0.288957	-0.359366		-0.267054	-0.356447		-0.095182
	(Liu et al., 2013)c	Stroop, latency	Attention	Speed	NC	27	24.9	China	Self-report	L		0.423327	-0.254232					-0.638333
	(Marful et al., 2021)	Global-local task, latency	Attention	Speed	NC	55	21.1667	Spain	Hormone assay	C					0.0733343	-0.0760683		-0.140782
	(Morgan et al., 1996)	Color trails I, time to completion	Attention	Speed	Control	30	27.1	USA	BBT, ovulation test kit	L							-0.0968281
	(Morgan et al., 1996)	Color trails I, time to completion	Attention	Speed	PMS group	31	29.6	USA	BBT, ovulation test kit	L							0.129041
	(O'Reilly et al., 2004)	Direct attention task, new stimuli, latency	Attention	Speed	NC	12	23.5	Ireland	Hormone assay	L		0.208855
	(O'Reilly et al., 2004)	Direct attention task, repeat stimuli, latency	Attention	Speed	NC	12	23.5	Ireland	Hormone assay	L		0.885414
	(O'Reilly et al., 2004)	Indirect attention task, new stimuli, latency	Attention	Speed	NC	12	23.5	Ireland	Hormone assay	L		-0.0647026
	(O'Reilly et al., 2004)	Indirect attention task, repeat stimuli, latency	Attention	Speed	NC	12	23.5	Ireland	Hormone assay	L		-0.00727499
	(O'Reilly et al., 2004)	Indirect target task, repeat stimuli, latency	Attention	Speed	NC	12	23.5	Ireland	Hormone assay	L		-0.0140297
	(Pierson & Lockhart, 1963)	Reaction time, movement time to stimuli, latency	Attention	Speed	NC	25	NA	USA	Self-report	L	0.0278754		0	0.327323		-0.0278754	0.291342			0.327323
	(Pierson & Lockhart, 1963)	Reaction time, reaction time to stimuli, latency	Attention	Speed	NC	25	NA	USA	Self-report	L	0.131952		-0.168082	-0.0354538		-0.302548	-0.177269			0.188361
	(Snyder, 1977), study 1	Matching familiar figures, latency	Attention	Speed	NC	87	23.455	USA	Self-report	C			0.707711
	(Snyder, 1977), study 1	Matching familiar figures, latency	Attention	Speed	OC	87	23.455	USA	Self-report	C			0.395557
	(Snyder, 1977), study 2	Matching familiar figures, latency	Attention	Speed	NC, low-high order of tests	25	21.56	USA	Self-report	L			-0.31455
	(Snyder, 1977), study 2	Matching familiar figures, latency	Attention	Speed	NC, high-low order of tests	25	21.56	USA	Self-report	L			-0.266309
	(Snyder, 1977), study 3	Matching familiar figures, latency	Attention	Speed	NC, Testing order 1	5	17.9	USA	Self-report	L			-0.226965
	(Snyder, 1977), study 3	Matching familiar figures, latency	Attention	Speed	NC, Testing order 2	5	17.9	USA	Self-report	L			-0.149075
	(Swerdlow et al., 1997)	Visuospatial priming, latency	Attention	Speed	NC	45	24.96	USA	Self-report	C						1.17767
	(Symonds et al., 2004)	Continuous performance test, latency	Attention	Speed	NC	16	20.7	UK	Self-report	L						-0.670953
	(Symonds et al., 2004)	Stroop, color naming, time to completion	Attention	Speed	NC	16	20.7	UK	Self-report	L						0.258839
	(Symonds et al., 2004)	Stroop, word naming, time to completion	Attention	Speed	NC	16	20.7	UK	Self-report	L						-0.187119
	(Symonds et al., 2004)	Trail making test A, time to completion	Attention	Speed	NC	16	20.7	UK	Self-report	L						0.247364
	(Thompson et al., 2000)	Trail making test A, time to completion	Attention	Speed	Control	31	30.67	Australia	Hormone assay	L						0.551285
	(Thompson et al., 2000)	Trail making test A, time to completion	Attention	Speed	Psychosis	28	30.67	Australia	Hormone assay	L						0.304198
	(Zimmerman & Parlee, 1973)	Reaction time, latency	Attention	Speed	NC	14	NA	USA	BBT	L	0		0	0		0	0			0
	(Arushanyan & Borovkova, 1993)	Accuracy coefficient	Attention	Accuracy	NC	10	NA	Russia	Self-report	L	-1.54569	-0.468662	-1.84465	-2.38829	0.981481	-0.478878	-1.22524	-1.35344	-1.7864	-0.432622
	(Arushanyan & Borovkova, 1993)	Efficiency coefficient	Attention	Accuracy	NC	10	NA	Russia	Self-report	L	-0.285978	-0.474077	-1.25369	-1.74789	-0.201285	-1.02643	-1.5391	-0.747908	-1.23223	-0.66975
	(Arushanyan & Borovkova, 1993)	Proof-reading test, # errors	Attention	Accuracy	NC	10	NA	Russia	Self-report	L	-0.975938	0.2871	-1.78175	-2.06127	1.15924	-0.868807	-1.14129	-1.9151	-1.97391	-0.156026
	(Arushanyan & Borovkova, 1993)	Proof-reading test, # symbols crossed out	Attention	Accuracy	NC	10	NA	Russia	Self-report	L	-0.492992	-0.220851	-1.75392	-2.04979	0.246208	-1.39406	-1.67683	-1.42845	-1.73068	-0.374681
	(Arushanyan & Borovkova, 1993)	Proof-reading test, # symbols scanned	Attention	Accuracy	NC	10	NA	Russia	Self-report	L	-0.549941	-0.59814	-1.40361	-1.98773	-0.0603938	-1.03786	-1.74705	-0.925016	-1.60094	-0.843224
	(Becker et al., 1982)	Pressing lever to tone, # errors	Attention	Accuracy	NC	14	NA	Germany	Hormone assay	L	0.286831		1.31155			0.825115
	(Brötzner et al., 2015)	Visuospatial cued attention, % correct	Attention	Accuracy	NC	18	24.06	Austria	Ovulation test kit	L					0	0		0
	(Chiarello et al., 1989)	Lexical decision task, discriminability	Attention	Accuracy	NC	24	23.5	USA	Self-report	L	0.181876			0.0394828			-0.135984
	(Colzato et al., 2012)	Inhibition of return, cued error rate	Attention	Accuracy	NC	21	22.41	Netherland	Hormone assay	L	-0.981206		-0.201401			1.12227
	(Colzato et al., 2012)	Inhibition of return, uncued error rate	Attention	Accuracy	NC	21	22.41	Netherland	Hormone assay	L	-0.368646		-0.392482			0
	(Diener et al., 1992)	Digit span task, % correct	Attention	Accuracy	NC	16	36.05	USA	Self-report	L							0
	(Diener et al., 1992)	Letter detection task, no target, # correct	Attention	Accuracy	NC	16	36.05	USA	Self-report	L							0.280375
	(Diener et al., 1992)	Letter detection task, target present, # correct	Attention	Accuracy	NC	16	36.05	USA	Self-report	L							-0.194146
	(Girdler & Light, 1994)	2 and 7 test, # correct	Attention	Accuracy	NC	15	32	USA	Hormone assay	L							0
	(Girdler & Light, 1994)	Paced Auditory Serial Addition Test, score	Attention	Accuracy	NC	15	32	USA	Hormone assay	L							0
	(Gogos, 2013)	Attention in RBANS, score	Attention	Accuracy	NC	29	27.931	Australia	Self-report	C			-0.677328
	(Golub, 1976)	Gestalt task, # correct responses	Attention	Accuracy	NC	50	NA	USA	NA	L									-0.167002
	(Hampson, 1990)	Comparison of strings of numbers, # correct adjusted for errors	Attention	Accuracy	NC	45	23.7	USA	Hormone assay	L			0.339135
	(Hampson, 1990)	Composite of: Number comparisons, identical pictures, subtraction and multiplication, accuracy	Attention	Accuracy	NC	50	26.4	Canada	Hormone assay	L		0
	(Hampson, 1990)	Identical pictures, # correct adjusted for errors	Attention	Accuracy	NC	45	23.7	USA	Hormone assay	L			-0.507842
	(Hampson, 1990)	Subtraction and multiplication, # correct	Attention	Accuracy	NC	45	23.7	USA	Hormone assay	L			-0.199618
	(Hausmann & Güntürkün, 2000)	Face discrimination, # correct responses	Attention	Accuracy	NC	19	30.4	Germany	Hormone assay	L			0
	(Hausmann & Güntürkün, 2000)	Figural comparison, # correct responses	Attention	Accuracy	NC	19	30.4	Germany	Hormone assay	L			0.777527
	(Hausmann & Güntürkün, 2000)	Lexical decision task, # correct responses	Attention	Accuracy	NC	19	30.4	Germany	Hormone assay	L			-0.297572
	(Hidalgo-Lopez & Pletzer, 2019)a	Go reaction, accuracy	Attention	Accuracy	NC	36	23.44	Austria	Hormone assay	L		0.334973	-0.0293692					-0.350987
	(Holländer et al., 2005)	Target identification, % correct	Attention	Accuracy	NC	21	29.3	New Zealand	Hormone assay	L			1.88078
	(Keenan et al., 1992)	Stroop, error rate	Attention	Accuracy	Non-PMS	10	31	USA	Self-report	L							0.602669
	(Keenan et al., 1992)	Stroop, error rate	Attention	Accuracy	PMS group	14	34	USA	Self-report	L							0.338251
	(Keenan et al., 1995)	Digit span, # correctly recalled	Attention	Accuracy	PMS group	19	32.2	USA	Hormone assay	L							-0.342315
	(Keenan et al., 1995)	Digit span, # correctly recalled	Attention	Accuracy	Non-PMS	17	33.1	USA	Hormone assay	L							0.0842571
	(Keenan et al., 1995)	Number cancellation, time to completion	Attention	Accuracy	PMS group	19	32.2	USA	Hormone assay	L							-0.103438
	(Keenan et al., 1995)	Number cancellation, time to completion	Attention	Accuracy	Non-PMS	17	33.1	USA	Hormone assay	L							-0.169174
	(Kuhlmann & Wolf, 2005)	d2 test of attention, # correctly marked letters	Attention	Accuracy	Placebo group	27	24.81	Germany	Hormone assay	C			-0.300159
	(Kuhlmann & Wolf, 2005)	Digit span task, forwards, # correct	Attention	Accuracy	Placebo group	27	24.81	Germany	Hormone assay	C			-1.05645
	(Lazarov, 1982)	Number comparison, # correct	Attention	Accuracy	NC	49	NA	USA	BBT	L									0.0257363
	(Lisofsky et al., 2015)b	Figural comparison, # correct	Attention	Accuracy	NC	21	26.8	Germany	Hormone assay	L	0.337821	0.113197	-0.0137792		-0.202523	-0.351691		-0.12552
	(Lisofsky et al., 2015)b	Numerical comparison, # correct	Attention	Accuracy	NC	21	26.8	Germany	Hormone assay	L	0.327623	0.0903378	0.273704		-0.206426	-0.060118		0.151531
	(Liu et al., 2013)c	Stroop, color naming accuracy %	Attention	Accuracy	NC	27	24.9	China	Self-report	L		0.757309	0.25989					-0.434266
	(Marful et al., 2021)	Global-local task, % correct	Attention	Accuracy	NC	55	21.1667	Spain	Hormone assay	C					0.0374463	-0.225344		-0.267087
	(Mordecai et al., 2008)	Brief Test of Attention, # correct	Attention	Accuracy	NC	16	25.69	USA	Hormone assay	L			0.355851
	(Morgan et al., 1996)	Digit symbol, # sequences repeated	Attention	Accuracy	Control	30	27.1	USA	BBT, ovulation test kit	L							-0.251411
	(Morgan et al., 1996)	Digit symbol, # sequences repeated	Attention	Accuracy	PMS group	31	29.6	USA	BBT, ovulation test kit	L							0
	(O'Reilly et al., 2004)	Direct attention task, new stimuli, % correct	Attention	Accuracy	NC	12	23.5	Ireland	Hormone assay	L		0.147935
	(O'Reilly et al., 2004)	Direct attention task, repeat stimuli, % correct	Attention	Accuracy	NC	12	23.5	Ireland	Hormone assay	L		0.706497
	(O'Reilly et al., 2004)	Indirect attention task, new stimuli, % correct	Attention	Accuracy	NC	12	23.5	Ireland	Hormone assay	L		-0.386529
	(O'Reilly et al., 2004)	Indirect attention task, repeat stimuli, % correct	Attention	Accuracy	NC	12	23.5	Ireland	Hormone assay	L		-0.430362
	(O'Reilly et al., 2004)	Indirect target task, repeat stimuli, % correct	Attention	Accuracy	NC	12	23.5	Ireland	Hormone assay	L		-0.471917
	(Olson, 2007)	Paced Auditory Serial Addition Test, score	Attention	Accuracy	NC	44	26.2727	USA	Ovulation test kit	L						0.273116
	(Phillips & Sherwin, 1992)	Digit span, # sequences repeated	Attention	Accuracy	NC	25	24	Canada	Hormone assay	L			0.65976
	(Schattmann, 2006)	Finding As, # words identified	Attention	Accuracy	NC	29	21.9	Canada	Ovulation test kit	L		-0.014245
	(Schattmann, 2006)	Finding As, # words identified	Attention	Accuracy	OC	29	21.4	Canada	Ovulation test kit	L		0.0527414
	(Snyder, 1977), study 1	Matching familiar figures, # errors	Attention	Accuracy	NC	87	23.455	USA	Self-report	C			-0.488525
	(Snyder, 1977), study 1	Matching familiar figures, # errors	Attention	Accuracy	OC	87	23.455	USA	Self-report	C			-0.682269
	(Snyder, 1977), study 2	Matching familiar figures, # errors	Attention	Accuracy	NC, low-high order of tests	25	21.56	USA	Self-report	L			-0.26247
	(Snyder, 1977), study 2	Matching familiar figures, # errors	Attention	Accuracy	NC, high-low order of tests	25	21.56	USA	Self-report	L			0.142511
	(Snyder, 1977), study 3	Matching familiar figures, # errors	Attention	Accuracy	NC, Testing order 1	5	17.9	USA	Self-report	L			-0.867882
	(Snyder, 1977), study 3	Matching familiar figures, # errors	Attention	Accuracy	NC, Testing order 2	5	17.9	USA	Self-report	L			0.148674
	(Symonds et al., 2004)	Continuous performance test, errors of commission	Attention	Accuracy	NC	16	20.7	UK	Self-report	L						0.225126
	(Symonds et al., 2004)	Continuous performance test, errors of omission	Attention	Accuracy	NC	16	20.7	UK	Self-report	L						-0.321347
	(Thompson et al., 2000)	Digit span task, accuracy	Attention	Accuracy	Psychosis	28	30.67	Australia	Hormone assay	L						0.0630777
	(Thompson et al., 2000)	Digit symbol, # sequences repeated	Attention	Accuracy	Control	31	30.67	Australia	Hormone assay	L						0.0943528
	(Veith et al., 1978)	Concept formation, extradimensional shift, # correct	Attention	Accuracy	Control	16	NA	Australia	Hormone assay	C		1.03645
	(Veith et al., 1978)	Concept formation, extradimensional shift, # correct	Attention	Accuracy	Peptide treatment	16	NA	Australia	Hormone assay	C		1.71636
	(Veith et al., 1978)	Concept formation, intradimensional shift, # correct	Attention	Accuracy	Control	16	NA	Australia	Hormone assay	C		-1.12176
	(Veith et al., 1978)	Concept formation, intradimensional shift, # correct	Attention	Accuracy	Peptide treatment	16	NA	Australia	Hormone assay	C		-1.60602
	(Veith et al., 1978)	Concept formation, original learning, # correct	Attention	Accuracy	Control	16	NA	Australia	Hormone assay	C		0.675689
	(Veith et al., 1978)	Concept formation, original learning, # correct	Attention	Accuracy	Peptide treatment	16	NA	Australia	Hormone assay	C		2.04402
	(Veith et al., 1978)	Concept formation, reversal learning, # correct	Attention	Accuracy	Control	16	NA	Australia	Hormone assay	C		0.885411
	(Veith et al., 1978)	Concept formation, reversal learning, # correct	Attention	Accuracy	Peptide treatment	16	NA	Australia	Hormone assay	C		2.654
	(Zimmerman & Parlee, 1973)	Digit symbol, # correct	Attention	Accuracy	NC	14	NA	USA	BBT	L	0		0	0		0	0			0
	(Chrisler, 1986)	Figural combined score, TTCT, # responses	Creativity	Accuracy	NC	20	36.2	USA	Self-report	L							-0.189472
	(Chrisler, 1986)	Figural elaboration, TTCT, amount of detail in responses	Creativity	Accuracy	NC	20	36.2	USA	Self-report	L							-0.104761
	(Chrisler, 1986)	Figural flexibility, TTCT, # categories generated	Creativity	Accuracy	NC	20	36.2	USA	Self-report	L							-0.0275623
	(Chrisler, 1986)	Figural fluency, TTCT, # responses	Creativity	Accuracy	NC	20	36.2	USA	Self-report	L							-0.168897
	(Chrisler, 1986)	Figural originality, TTCT, unusualness of responses	Creativity	Accuracy	NC	20	36.2	USA	Self-report	L							-0.263299
	(Chrisler, 1986)	Verbal combined score, TTCT, # responses	Creativity	Accuracy	NC	20	36.2	USA	Self-report	L							0.138619
	(Chrisler, 1986)	Verbal flexibility, TTCT, # categories generated	Creativity	Accuracy	NC	20	36.2	USA	Self-report	L							0.144252
	(Chrisler, 1986)	Verbal fluency, TTCT, # responses	Creativity	Accuracy	NC	20	36.2	USA	Self-report	L							0.141967
	(Chrisler, 1986)	Verbal originality, TTCT, unusualness of responses	Creativity	Accuracy	NC	20	36.2	USA	Self-report	L							0.129902
	(Golub, 1976)	Plot titles, # clever titles generated	Creativity	Accuracy	NC	50	NA	USA	NA	L									0
	(Golub, 1976)	Plot titles, # titles generated	Creativity	Accuracy	NC	50	NA	USA	NA	L									0.122072
	(Golub, 1976)	Possible jobs, accuracy	Creativity	Accuracy	NC	50	NA	USA	NA	L									-0.350022
	(Golub, 1976)	Utility (flexibility), accuracy	Creativity	Accuracy	NC	50	NA	USA	NA	L									0.116103
	(Golub, 1976)	Utility (fluency), accuracy	Creativity	Accuracy	NC	50	NA	USA	NA	L									0.140633
	(Krug et al., 1994)	Alternative uses from figure production task, # ideas	Creativity	Accuracy	NC	17	25.2	Germany	Hormone assay	L		-0.166881		1.09231					1.6856
	(Krug et al., 1994)	Alternative uses from figure production task, # ideas	Creativity	Accuracy	OC	17	25.2	Germany	Hormone assay	L		1.86489		-0.133947					-2.08373
	(Krug et al., 1994)	Alternative uses of common objects, # ideas	Creativity	Accuracy	NC	17	25.2	Germany	Hormone assay	L		-0.472707		0.76765					1.68545
	(Krug et al., 1994)	Alternative uses of common objects, # ideas	Creativity	Accuracy	OC	17	25.2	Germany	Hormone assay	L		0.272529		0.1173					-0.116128
	(Krug et al., 1994)	Consequences task, # ideas	Creativity	Accuracy	NC	17	25.2	Germany	Hormone assay	L		-1.83703		0.806086					2.5037
	(Krug et al., 1994)	Consequences task, # ideas	Creativity	Accuracy	OC	17	25.2	Germany	Hormone assay	L		0		-0.101217					-0.103945
	(Krug et al., 1994)	Instances from similarities between objects task, # ideas	Creativity	Accuracy	NC	17	25.2	Germany	Hormone assay	L		-2.1343		0.0880919					2.21254
	(Krug et al., 1994)	Instances from similarities between objects task, # ideas	Creativity	Accuracy	OC	17	25.2	Germany	Hormone assay	L		-1.97423		-0.892024					1.32401
	(Krug et al., 1994)	Pattern meanings, # ideas	Creativity	Accuracy	NC	17	25.2	Germany	Hormone assay	L		-2.97245		1.02214					3.88482
	(Krug et al., 1994)	Pattern meanings, # ideas	Creativity	Accuracy	OC	17	25.2	Germany	Hormone assay	L		-0.240657		-1.4085					-1.21253
	(Krug et al., 1994)	Similarity task, # ideas	Creativity	Accuracy	NC	17	25.2	Germany	Hormone assay	L		-0.418662		0.504762					1.02509
	(Krug et al., 1994)	Similarity task, # ideas	Creativity	Accuracy	OC	17	25.2	Germany	Hormone assay	L		0.109197		-1.30064					-1.39429
	(Krug et al., 1996)	Alternative uses from common objects task, # ideas	Creativity	Accuracy	NC	16	NA	Germany	Ovulation test kit	L		-3.97983	-0.918435					3.13099
	(Krug et al., 1996)	Consequences task, # ideas	Creativity	Accuracy	NC	16	NA	Germany	Ovulation test kit	L		-2.03634	1.55115					3.68398
	(Krug et al., 1996)	Instances from similarities between objects task, # ideas	Creativity	Accuracy	NC	16	NA	Germany	Ovulation test kit	L		-1.75873	0.462455					2.07884
	(Krug et al., 1996)	Planning task, # steps generated	Creativity	Accuracy	NC	16	NA	Germany	Ovulation test kit	L		-2.21483	-0.370244					1.87409
	(Krug et al., 1996)	Similarity task, # ideas	Creativity	Accuracy	NC	16	NA	Germany	Ovulation test kit	L		-0.462455	1.07988					1.23321
	(Krug et al., 1996)	Synonyms task, # words generated	Creativity	Accuracy	NC	16	NA	Germany	Ovulation test kit	L		0.23561	0.628116					0.37687
	(Krug et al., 1999)	Consequences task, # ideas	Creativity	Accuracy	NC	16	25.6	Germany	Ovulation test kit	L		-0.425723	0.322777					0.754691
	(Becker et al., 1982)	Arithmetic problems requiring spatial rotation, time to completion	Executive function	Speed	NC	14	NA	Germany	Hormone assay	L	-1.15095		-0.247878			0.683516
	(Griffith et al., 2023)d	Go/no-go task	Executive function	Accuracy	NC	24	20.04	USA	Hormone assay	L					0.363124
	(Keenan et al., 1992)	Trail making test B, time to completion	Executive function	Speed	Non-PMS	10	31	USA	Self-report	L							1.14425
	(Keenan et al., 1992)	Trail making test B, time to completion	Executive function	Speed	PMS group	14	34	USA	Self-report	L							0.561497
	(Keenan et al., 1995)	Trail making test B, time to completion	Executive function	Speed	PMS group	19	32.2	USA	Hormone assay	L							0.359233
	(Keenan et al., 1995)	Trail making test B, time to completion	Executive function	Speed	Non-PMS	17	33.1	USA	Hormone assay	L							0.169005
	(Morgan et al., 1996)	Block design, time to completion	Executive function	Speed	Control	30	27.1	USA	BBT, ovulation test kit	L							0.0311708
	(Morgan et al., 1996)	Block design, time to completion	Executive function	Speed	PMS group	31	29.6	USA	BBT, ovulation test kit	L							0.420888
	(Morgan et al., 1996)	Color figure maze I, time to completion	Executive function	Speed	Control	30	27.1	USA	BBT, ovulation test kit	L							-0.413894
	(Morgan et al., 1996)	Color figure maze I, time to completion	Executive function	Speed	PMS group	31	29.6	USA	BBT, ovulation test kit	L							-0.106625
	(Morgan et al., 1996)	Color figure maze II, time to completion	Executive function	Speed	Control	30	27.1	USA	BBT, ovulation test kit	L							-0.118409
	(Morgan et al., 1996)	Color figure maze II, time to completion	Executive function	Speed	PMS group	31	29.6	USA	BBT, ovulation test kit	L							-0.290751
	(Morgan et al., 1996)	Color figure maze III, time to completion	Executive function	Speed	Control	30	27.1	USA	BBT, ovulation test kit	L							-0.256967
	(Morgan et al., 1996)	Color figure maze III, time to completion	Executive function	Speed	PMS group	31	29.6	USA	BBT, ovulation test kit	L							-0.221099
	(Morgan et al., 1996)	Color trails II, time to completion	Executive function	Speed	Control	30	27.1	USA	BBT, ovulation test kit	L							-0.399183
	(Morgan et al., 1996)	Color trails II, time to completion	Executive function	Speed	PMS group	31	29.6	USA	BBT, ovulation test kit	L							-0.326022
	(Schmitt et al., 2005)	Tower of London, intercept, time to completion	Executive function	Speed	NC	16	29	UK	Self-report	L							0.776583
	(Symonds et al., 2004)	Trail making test B, time to completion	Executive function	Speed	NC	16	20.7	UK	Self-report	L						0.373415
	(Thompson et al., 2000)	Trail making test B, time to completion	Executive function	Speed	Control	31	30.67	Australia	Hormone assay	L						0.192266
	(Thompson et al., 2000)	Trail making test B, time to completion	Executive function	Speed	Psychosis	26	30.67	Australia	Hormone assay	L						0.00875458
	(Hampson, 1990)	Composite of: Oral fluency, Expressional fluency	Executive function	NA	NC	50	26.4	Canada	Hormone assay	L		0
	(Becker et al., 1982)	Arithmetic problems requiring memory, number attempted	Executive function	Accuracy	NC	14	NA	Germany	Hormone assay	L	1.15095		0.509057			-0.345954
	(Becker et al., 1982)	Arithmetic problems requiring memory, number correct	Executive function	Accuracy	NC	14	NA	Germany	Hormone assay	L	0.80073		0.326145			-0.151732
	(Becker et al., 1982)	Arithmetic problems requiring spatial rotation, errors	Executive function	Accuracy	NC	14	NA	Germany	Hormone assay	L	-1.03443		0.900445			1.21297
	(Becker et al., 1982)	Arithmetic problems, number correct	Executive function	Accuracy	NC	14	NA	Germany	Hormone assay	L	0.426373		0.900445			0.467399
	(Broverman et al., 1981)	WAIS Block Design, points	Executive function	Accuracy	Testing order 1	19	19.2	USA	BBT	L						0.106488
	(Broverman et al., 1981)	WAIS Block Design, points	Executive function	Accuracy	Testing order 2	11	19.2	USA	BBT	L						-0.0602917
	(Broverman et al., 1981)	WAIS Block Design, points	Executive function	Accuracy	Testing order 3	15	19.2	USA	BBT	L						-0.132235
	(Broverman et al., 1981)	WAIS Block Design, points	Executive function	Accuracy	Testing order 4	21	19.2	USA	BBT	L						0.319888
	(Catanese, 1986)	Abstraction, Shipley Institute of Living Scale, # correct	Executive function	Accuracy	NC	70	19.5	USA	Self-report	C		-0.235497	-0.303653	0.0305757				-0.0731755	0.304552	0.381005
	(Catanese, 1986)	Abstraction, Shipley Institute of Living Scale, # correct	Executive function	Accuracy	OC	65	19.5	USA	Self-report	C		1.08478	-0.0868768	-0.162067				-0.898048	-1.03242	-0.0534102
	(Cooper et al., 1983)	WAIS-R block design, # patterns replicated	Executive function	Accuracy	NC	49	19	USA	Self-report	C	0.453109	-0.67674	0.553771	-0.135566	-1.34071	0.125999	-0.665277	1.44024	0.710099	-0.774185
	(Cooper et al., 1983)	WAIS-R object assembly, # objects assembled	Executive function	Accuracy	NC	49	19	USA	Self-report	C	0.486139	-0.75659	0.711944	0.126577	-1.22336	0.213678	-0.322273	1.44571	0.761849	-0.524907
	(Di Nardo, 1974)	Letter series, # correct	Executive function	Accuracy	NC	60	18.9	USA	Self-report	C							-0.304018
	(Golub, 1976)	Figure classification, accuracy	Executive function	Accuracy	NC	50	NA	USA	NA	L									-0.00938026
	(Golub, 1976)	Inference, accuracy	Executive function	Accuracy	NC	50	NA	USA	NA	L									0.271267
	(Griffith et al., 2023)d	Go/no-go task	Executive function	Accuracy	NC	24	20.04	USA	Hormone assay	L					0.0537425
	(Griksiene & Ruksenas, 2011)	Verbal fluency, # correct	Executive function	Accuracy	NC	16	21.1	Lithuania	Ovulation test kit	L		0	0					0
	(Griksiene & Ruksenas, 2011)	Verbal fluency, # correct	Executive function	Accuracy	OC	21	21.8	Lithuania	Ovulation test kit	L		0	0					0
	(Hampson, 1990)	Deductive reasoning, # correct	Executive function	Accuracy	NC	45	23.7	USA	Hormone assay	L			0.357176
	(Hampson, 1990)	Expressional fluency, # correct	Executive function	Accuracy	NC	45	23.7	USA	Hormone assay	L			-0.207444
	(Hampson, 1990)	Inference test, # correct	Executive function	Accuracy	NC	50	26.4	Canada	Hormone assay	L		0.137888
	(Hampson, 1990)	Oral fluency, # words generated	Executive function	Accuracy	NC	45	23.7	USA	Hormone assay	L			-0.178121
	(Keenan et al., 1992)	Word generation, # words generated	Executive function	Accuracy	Non-PMS	10	31	USA	Self-report	L							-0.268159
	(Keenan et al., 1992)	Word generation, # words generated	Executive function	Accuracy	PMS group	14	34	USA	Self-report	L							0.0181004
	(Keenan et al., 1995)	COWAT, # words generated	Executive function	Accuracy	PMS group	19	32.2	USA	Hormone assay	L							0.123301
	(Keenan et al., 1995)	COWAT, # words generated	Executive function	Accuracy	Non-PMS	17	33.1	USA	Hormone assay	L							-0.238108
	(Konrad et al., 2008)	Synonym generation, # novel synonyms generated	Executive function	Accuracy	NC	24	30.8	Germany	Hormone assay	C			-0.305897
	(Konrad et al., 2008)	Synonym generation, novel quality-quantity ratio	Executive function	Accuracy	NC	24	30.8	Germany	Hormone assay	C			-0.106536
	(Konrad et al., 2008)	Synonym generation, novelty score	Executive function	Accuracy	NC	24	30.8	Germany	Hormone assay	C			-1.40295
	(Konrad et al., 2008)	Synonym generation, reproduction quality	Executive function	Accuracy	NC	24	30.8	Germany	Hormone assay	C			-0.184129
	(Konrad et al., 2008)	Synonym generation, reproduction quantity	Executive function	Accuracy	NC	24	30.8	Germany	Hormone assay	C			-0.0395776
	(Konrad et al., 2008)	Synonym generation, reproduction quantity-quality ratio	Executive function	Accuracy	NC	24	30.8	Germany	Hormone assay	C			-0.101069
	(Krug et al., 1996)	Number of words generated with a given letter, # ideas	Executive function	Accuracy	NC	16	NA	Germany	Ovulation test kit	L		-0.616607	0.308871					1.17412
	(Krug et al., 1999)	Arithmetical thinking, # correct answers	Executive function	Accuracy	NC	16	25.6	Germany	Ovulation test kit	L		0.0317738	0.292218					0.354071
	(Kuhlmann & Wolf, 2005)	Digit span, backwards, # correct	Executive function	Accuracy	Placebo group	27	24.81	Germany	Hormone assay	C			1.44516
	(Lazarov, 1982)	Addition, # correct	Executive function	Accuracy	NC	49	NA	USA	BBT	L									0
	(Maki et al., 2002)	Letter fluency, # words generated	Executive function	Accuracy	NC	16	20.13	Canada	Hormone assay	L			-0.43279
	(Maki et al., 2002)	Rhyme fluency, # words generated	Executive function	Accuracy	NC	16	20.13	Canada	Hormone assay	L			-0.548787
	(Maki et al., 2002)	Verbal fluency, # words generated	Executive function	Accuracy	NC	16	20.13	Canada	Hormone assay	L			-0.661995
	(Maki et al., 2002)	Verbal fluency, composite score	Executive function	Accuracy	NC	16	20.13	Canada	Hormone assay	L			-0.662128
	(Mordecai et al., 2008)	Composite score of verbal fluency: phomemic, rhyme, and ideational verbal fluency, accuracy	Executive function	Accuracy	NC	16	25.69	USA	Hormone assay	L			-0.02785
	(Mordecai et al., 2008)	Ideas generated, # ideas	Executive function	Accuracy	NC	16	25.69	USA	Hormone assay	L			-0.168716
	(Mordecai et al., 2008)	Phonemic fluency, # words generated	Executive function	Accuracy	NC	16	25.69	USA	Hormone assay	L			0.231526
	(Mordecai et al., 2008)	Rhyme generation, difficult, # rhymes generated	Executive function	Accuracy	NC	16	25.69	USA	Hormone assay	L			0
	(Mordecai et al., 2008)	Rhyme generation, easy, # rhymes generated	Executive function	Accuracy	NC	16	25.69	USA	Hormone assay	L			-0.0899568
	(Mordecai et al., 2008)	Rhyme generation, total rhymes generated	Executive function	Accuracy	NC	16	25.69	USA	Hormone assay	L			-0.0923235
	(Munchel, 1979)	Arithmetic, # correct answers	Executive function	Accuracy	NC	108	NA	USA	NA	C									0
	(Munchel, 1979)	Complex tracing task, # trials to correct	Executive function	Accuracy	NC	108	NA	USA	NA	C									0
	(Munchel, 1979)	Concept formation, # trials to correct response	Executive function	Accuracy	NC	108	NA	USA	NA	C									0
	(Pletzer et al., 2019)e	Verbal fluency, # correct	Executive function	Accuracy	NC	36	25.36	Austria	Hormone assay	L			-0.0537085
	(Polefrone, 1990)	Arithmetic, # correct answers	Executive function	Accuracy	NC	42	20	USA	Hormone assay	C						-0.228625
	(Saucier & Kimura, 1998)	Mathematics test, # correct adjusted for errors	Executive function	Accuracy	NC	33	22.3	Canada	Hormone assay	L			-0.092473
	(Schattmann, 2006)	Block design, WAIS-R, # patterns generated	Executive function	Accuracy	NC	29	21.9	Canada	Ovulation test kit	L		0
	(Schattmann, 2006)	Block design, WAIS-R, # patterns generated	Executive function	Accuracy	OC	29	21.4	Canada	Ovulation test kit	L		-0.42809
	(Schattmann, 2006)	COWAT, easy, # words generated	Executive function	Accuracy	NC	29	21.9	Canada	Ovulation test kit	L		-0.222495
	(Schattmann, 2006)	COWAT, easy, # words generated	Executive function	Accuracy	OC	29	21.4	Canada	Ovulation test kit	L		-0.0544838
	(Schattmann, 2006)	COWAT, hard, # words generated	Executive function	Accuracy	NC	29	21.9	Canada	Ovulation test kit	L		-0.20643
	(Schattmann, 2006)	COWAT, hard, # words generated	Executive function	Accuracy	OC	29	21.4	Canada	Ovulation test kit	L		0.34554
	(Schattmann, 2006)	COWAT, intermediate, # words generated	Executive function	Accuracy	NC	29	21.9	Canada	Ovulation test kit	L		-0.157235
	(Schattmann, 2006)	COWAT, intermediate, # words generated	Executive function	Accuracy	OC	29	21.4	Canada	Ovulation test kit	L		-0.334986
	(Schattmann, 2006)	COWAT, total, # words generated	Executive function	Accuracy	NC	29	21.9	Canada	Ovulation test kit	L		-0.215113
	(Schattmann, 2006)	COWAT, total, # words generated	Executive function	Accuracy	OC	29	21.4	Canada	Ovulation test kit	L		-0.0609312
	(Schmitt et al., 2005)	Tower of London, # errors	Executive function	Accuracy	NC	16	29	UK	Self-report	L							1.13875
	(Schmitt et al., 2005)	Tower of London, problem solving ability, accuracy	Executive function	Accuracy	NC	16	29	UK	Self-report	L							-0.647927
	(Sommer, 1972), study 1a	Watson-Glaser Critical Thinking Appraisal, # correct	Executive function	Accuracy	NC	11	NA	USA	Self-report	L	0		0	0		0	0			0
	(Sommer, 1972), study 1a	Watson-Glaser Critical Thinking Appraisal, # correct	Executive function	Accuracy	OC	11	NA	USA	Self-report	L	0		0	0		0	0			0
	(Sommer, 1972), study 1b	Watson-Glaser Critical Thinking Appraisal, # correct	Executive function	Accuracy	NC	207	NA	USA	Self-report	C	0		0	0		0	0			0
	(Sommer, 1972), study 1b	Watson-Glaser Critical Thinking Appraisal, # correct	Executive function	Accuracy	OC	207	NA	USA	Self-report	C	0		0	0		0	0			0
	(Symonds et al., 2004)	Verbal fluency, # words generated	Executive function	Accuracy	NC	16	20.7	UK	Self-report	L						0.588815
	(Thompson et al., 2000)	Arithmetic, accuracy	Executive function	Accuracy	Control	31	30.67	Australia	Hormone assay	L						0.1287
	(Thompson et al., 2000)	Arithmetic, accuracy	Executive function	Accuracy	Psychosis	22	30.67	Australia	Hormone assay	L						0.366348
	(Thompson et al., 2000)	Block design	Executive function	Accuracy	Control	31	30.67	Australia	Hormone assay	L						0.139002
	(Thompson et al., 2000)	Block design	Executive function	Accuracy	Psychosis	26	30.67	Australia	Hormone assay	L						0.0560617
	(Bernal et al., 2020)	Raven's progressive matrices, correct answers	Intelligence	Accuracy	NC	62	21.2333	Spain	Hormone assay	C		-0.314589	-0.316821					-0.0354425
	(Duell, 2012)	General information, accuracy	Intelligence	Accuracy	NC	36	18.9	USA	Self-report	L		-0.135984
	(Gogos, 2013)	RBANS overall score	Intelligence	Accuracy	NC	29	27.931	Australia	Self-report	C			-0.846954
	(Konrad et al., 2008)	Verbal intelligence, accuracy	Intelligence	Accuracy	NC	24	30.8	Germany	Hormone assay	C			0
	(Konrad et al., 2008)	Visuospatial intelligence, accuracy	Intelligence	Accuracy	NC	24	30.8	Germany	Hormone assay	C			0
	(Kumari & Corr, 1996)	General mental ability test, # correct	Intelligence	Accuracy	High induced arousal	16	NA	India	Self-report	C		3.27643
	(Kumari & Corr, 1996)	General mental ability test, # correct	Intelligence	Accuracy	Low induced arousal	16	NA	India	Self-report	C		-6.27949
	(Kumari & Corr, 1996)	Raven's progressive matrices, # correct	Intelligence	Accuracy	High induced arousal	16	NA	India	Self-report	C		0.813704
	(Kumari & Corr, 1996)	Raven's progressive matrices, # correct	Intelligence	Accuracy	Low induced arousal	16	NA	India	Self-report	C		2.54937
	(Marful et al., 2021)	Raven's progressive matrices, # correct	Intelligence	Accuracy	NC	55	21.1667	Spain	Hormone assay	C					0.379144	0.312809		-0.113718
	(Plamberger et al., 2021)	Raven's progressive matrices, # correct	Intelligence	Accuracy	NC	43	21.95	NA	Self-report	C						0.0909583
	(Saucier & Kimura, 1998)	Vocabulary task, # correct adjusted for errors	Intelligence	Accuracy	NC	33	22.3	Canada	Hormone assay	L			0.0349478
	(Schattmann, 2006)	Vocabulary task, # correct	Intelligence	Accuracy	NC	29	21.9	Canada	Ovulation test kit	L		0.12905
	(Schattmann, 2006)	Vocabulary task, # correct	Intelligence	Accuracy	OC	29	21.4	Canada	Ovulation test kit	L		-0.16767
	(Gamberale et al., 1975)	Letter elimination, time to completion	Memory	Speed	NC	12	27	Sweden	Self-report	L		-0.279962		-0.231449					0.0358113
	(Gamberale et al., 1975)	Search test 1, time to completion	Memory	Speed	NC	12	27	Sweden	Self-report	L		0.286295		0.110282					-0.239641
	(Gamberale et al., 1975)	Search test 2, time to completion	Memory	Speed	NC	12	27	Sweden	Self-report	L		-0.313693		-0.106833					0.110436
	(Hidalgo-Lopez & Pletzer, 2021)	N-back, latency	Memory	Speed	NC		24	Austria	Hormone assay	L		-0.0500642	3.62258					3.57891
	(Islam et al., 2008)	Delayed Matching to Sample Task 10 sec, latency	Memory	Speed	Mixed NC and OC	28	21	Australia	Hormone assay, BBT	L		-0.41827
	(Islam et al., 2008)	Delayed Matching to Sample Task 4 sec, latency	Memory	Speed	Mixed NC and OC	28	21	Australia	Hormone assay, BBT	L		-0.619016
	(Islam et al., 2008)	Mental rotation 120deg, latency	Memory	Speed	Mixed NC and OC	28	21	Australia	Hormone assay, BBT	L		-0.399657
	(Islam et al., 2008)	Mental rotation 180deg, latency	Memory	Speed	Mixed NC and OC	28	21	Australia	Hormone assay, BBT	L		-0.66479
	(Islam et al., 2008)	Mental rotation 60deg, latency	Memory	Speed	Mixed NC and OC	28	21	Australia	Hormone assay, BBT	L		-0.485276
	(Islam et al., 2008)	Mental rotation RT 0deg, latency	Memory	Speed	Mixed NC and OC	28	21	Australia	Hormone assay, BBT	L		-0.758116
	(Islam et al., 2008)	Object array memory task, latency	Memory	Speed	Mixed NC and OC	28	21	Australia	Hormone assay, BBT	L		-0.365961
	(Jacobs & D'Esposito, 2011)	N back, latency	Memory	Speed	NC	79	21.7	USA	Hormone assay	L	0
	(Lisofsky et al., 2015)b	2 back task, latency	Memory	Speed	NC	21	26.8	Germany	Hormone assay	L	-0.288259	-0.0806545	-0.220176		0.189666	0.0666649		-0.127048
	(Maki et al., 2002)	Fragmented object identification, baseline, time to identify target	Memory	Speed	NC	16	20.13	Canada	Hormone assay	L			-0.434988
	(Maki et al., 2002)	Fragmented object identification, primed, time to identify target	Memory	Speed	NC	16	20.13	Canada	Hormone assay	L			0.317012
	(Schmitt et al., 2005)	Abstract visual pattern learning, delayed, latency of correct responses	Memory	Speed	NC	16	29	UK	Self-report	L							2.40195
	(Schmitt et al., 2005)	Abstract visual pattern learning, immediate, latency of correct responses	Memory	Speed	NC	16	29	UK	Self-report	L							2.22673
	(Schmitt et al., 2005)	Recall task, delayed, median reaction time of correct responses	Memory	Speed	NC	16	29	UK	Self-report	L							3.60032
	(Symonds et al., 2004)	Pattern recognition, time to completion	Memory	Speed	NC	16	20.7	UK	Self-report	L						-0.434687
	(Symonds et al., 2004)	Spatial recognition, time to completion	Memory	Speed	NC	16	20.7	UK	Self-report	L						-0.137498
	(Andreano et al., 2008)	Story recall	Memory	Accuracy	NC	64	NA	USA	Hormone assay	C	0		0			0
	(Bayer et al., 2014)	Emotional memory, negative stimuli	Memory	Accuracy	NC	22	26	Germany	Hormone assay	L			0.095779
	(Bayer et al., 2014)	Emotional memory, neutral stimuli	Memory	Accuracy	NC	22	26	Germany	Hormone assay	L			-0.0132502
	(Bayer et al., 2014)	Emotional memory, positive stimuli	Memory	Accuracy	NC	22	26	Germany	Hormone assay	L			-0.193297
	(Chabanne et al., 2004)	Visual memory, correct minus incorrect responses	Memory	Accuracy	NC	14	23.6	France	Self-report	L			-6.43187
	(Diekhof et al., 2020)	Associative learning, % avoidance of worst option	Memory	Accuracy	NC	75	25.2	Germany	Hormone assay	C						-0.14024
	(Diekhof et al., 2020)	Digit span (combined forward and backward), # correct	Memory	Accuracy	NC	75	25.2	Germany	Hormone assay	C						0.131886
	(Duell, 2012)	Picture recognition, accuracy	Memory	Accuracy	NC	36	18.9	USA	Self-report	L		-0.119068
	(Epting & Overman, 1998)	Spatial array, location errors	Memory	Accuracy	NC	27	19.11	USA	Ovulation test kit	L			-0.329666
	(Epting & Overman, 1998)	Spatial array, object errors	Memory	Accuracy	NC	27	19.11	USA	Ovulation test kit	L			-0.44945
	(Ertman et al., 2011)	Recall, # items recalled	Memory	Accuracy	NC	60	19.79	USA	Hormone assay	C						-0.513468
	(Ferree et al., 2011)	Recall, # details recalled	Memory	Accuracy	NC	40	NA	USA	Hormone assay	C						-0.641029
	(Ferree et al., 2011)	Recall, # films recalled	Memory	Accuracy	NC	40	NA	USA	Hormone assay	C						0.343002
	(Gamberale et al., 1975)	Letter elimination, # errors	Memory	Accuracy	NC	12	27	Sweden	Self-report	L		-0.146578		-0.612458					-0.318713
	(Gogos, 2013)	Delayed memory, RBANS, score	Memory	Accuracy	NC	29	27.931	Australia	Self-report	C			-1.53712
	(Gogos, 2013)	Immediate memory, RBANS, score	Memory	Accuracy	NC	29	27.931	Australia	Self-report	C			-0.258444
	(Golub, 1976)	Picture number, accuracy	Memory	Accuracy	NC	50	NA	USA	NA	L									-0.145438
	(Hatta & Nagaya, 2009)	Logical memory, WMS-R, # of items recalled	Memory	Accuracy	NC	30	25.6	Japan	Hormone assay	L			0.285171
	(Hidalgo-Lopez & Pletzer, 2021)	N-back, # correct	Memory	Accuracy	NC	36	24	Austria	Hormone assay	L		0.105443	0.134627					0.0354596
	(Islam et al., 2008)	Counting span	Memory	Accuracy	Mixed NC and OC	28	21	Australia	Hormone assay, BBT	L		0.142607
	(Islam et al., 2008)	Delayed Matching to Sample Task 10 sec accuracy	Memory	Accuracy	Mixed NC and OC	28	21	Australia	Hormone assay, BBT	L		-0.369493
	(Islam et al., 2008)	Delayed Matching to Sample Task 4 sec accuracy	Memory	Accuracy	Mixed NC and OC	28	21	Australia	Hormone assay, BBT	L		-0.277674
	(Islam et al., 2008)	Digit span task, forwards	Memory	Accuracy	Mixed NC and OC	28	21	Australia	Hormone assay, BBT	L		0.335369
	(Islam et al., 2008)	Digit span, backwards	Memory	Accuracy	Mixed NC and OC	28	21	Australia	Hormone assay, BBT	L		-0.5038
	(Islam et al., 2008)	Immediate paragraph recall	Memory	Accuracy	Mixed NC and OC	28	21	Australia	Hormone assay, BBT	L		0.283972
	(Islam et al., 2008)	Letter fluency 1	Memory	Accuracy	Mixed NC and OC	28	21	Australia	Hormone assay, BBT	L		-0.265711
	(Islam et al., 2008)	Letter fluency 2	Memory	Accuracy	Mixed NC and OC	28	21	Australia	Hormone assay, BBT	L		-0.083176
	(Islam et al., 2008)	Letter fluency 3	Memory	Accuracy	Mixed NC and OC	28	21	Australia	Hormone assay, BBT	L		-1.03045
	(Islam et al., 2008)	Mental rotation correct 0deg	Memory	Accuracy	Mixed NC and OC	28	21	Australia	Hormone assay, BBT	L		0
	(Islam et al., 2008)	Mental rotation correct 120deg	Memory	Accuracy	Mixed NC and OC	28	21	Australia	Hormone assay, BBT	L		-0.261839
	(Islam et al., 2008)	Mental rotation correct 180deg	Memory	Accuracy	Mixed NC and OC	28	21	Australia	Hormone assay, BBT	L		-0.083176
	(Islam et al., 2008)	Mental rotation correct 60deg	Memory	Accuracy	Mixed NC and OC	28	21	Australia	Hormone assay, BBT	L		-0.308822
	(Islam et al., 2008)	Object array memory task accuracy	Memory	Accuracy	Mixed NC and OC	28	21	Australia	Hormone assay, BBT	L		-0.0162603
	(Islam et al., 2008)	Paragraph forgetting	Memory	Accuracy	Mixed NC and OC	28	21	Australia	Hormone assay, BBT	L		0.190184
	(Islam et al., 2008)	Rey’s Auditory Verbal Learning Task 1	Memory	Accuracy	Mixed NC and OC	28	21	Australia	Hormone assay, BBT	L		-0.773879
	(Islam et al., 2008)	Rey’s Auditory Verbal Learning Task 2	Memory	Accuracy	Mixed NC and OC	28	21	Australia	Hormone assay, BBT	L		-0.428174
	(Islam et al., 2008)	Rey’s Auditory Verbal Learning Task 3	Memory	Accuracy	Mixed NC and OC	28	21	Australia	Hormone assay, BBT	L		-0.205688
	(Islam et al., 2008)	Rey’s Auditory Verbal Learning Task 4	Memory	Accuracy	Mixed NC and OC	28	21	Australia	Hormone assay, BBT	L		0.438019
	(Islam et al., 2008)	Rey’s Auditory Verbal Learning Task 5	Memory	Accuracy	Mixed NC and OC	28	21	Australia	Hormone assay, BBT	L		-0.304675
	(Jacobs & D'Esposito, 2011)	N back, # correct	Memory	Accuracy	NC	79	21.7	USA	Hormone assay	L	0
	(Keenan et al., 1992)	California verbal learning test, after 1st presentation, # items recalled	Memory	Accuracy	Non-PMS	10	31	USA	Self-report	L							0.3371
	(Keenan et al., 1992)	California verbal learning test, after 1st presentation, # items recalled	Memory	Accuracy	PMS group	14	34	USA	Self-report	L							-0.0708199
	(Keenan et al., 1992)	California verbal learning test, after 5th presentation, # items recalled	Memory	Accuracy	Non-PMS	10	31	USA	Self-report	L							0.52841
	(Keenan et al., 1992)	California verbal learning test, after 5th presentation, # items recalled	Memory	Accuracy	PMS group	14	34	USA	Self-report	L							0.145163
	(Keenan et al., 1992)	California verbal learning test, total score, # items recalled	Memory	Accuracy	Non-PMS	10	31	USA	Self-report	L							0.100661
	(Keenan et al., 1992)	California verbal learning test, total score, # items recalled	Memory	Accuracy	PMS group	14	34	USA	Self-report	L							-0.120017
	(Keenan et al., 1995)	10/36 Visuospatial learning test, # items recalled	Memory	Accuracy	PMS group	19	32.2	USA	Hormone assay	L							0.0657535
	(Keenan et al., 1995)	10/36 Visuospatial learning test, # items recalled	Memory	Accuracy	Non-PMS	17	33.1	USA	Hormone assay	L							0.347555
	(Keenan et al., 1995)	10/36 Visuospatial learning test, recall after trial 1, # items recalled	Memory	Accuracy	PMS group	19	32.2	USA	Hormone assay	L							0.0622035
	(Keenan et al., 1995)	10/36 Visuospatial learning test, recall after trial 1, # items recalled	Memory	Accuracy	Non-PMS	17	33.1	USA	Hormone assay	L							-0.611696
	(Keenan et al., 1995)	10/36 Visuospatial learning test, recall after trial 5, # items recalled	Memory	Accuracy	PMS group	19	32.2	USA	Hormone assay	L							0.175226
	(Keenan et al., 1995)	10/36 Visuospatial learning test, recall after trial 5, # items recalled	Memory	Accuracy	Non-PMS	17	33.1	USA	Hormone assay	L							0.331125
	(Keenan et al., 1995)	Benton visual recognition, recognition after 5 minutes, # items recognized	Memory	Accuracy	PMS group	19	32.2	USA	Hormone assay	L							0
	(Keenan et al., 1995)	Benton visual recognition, recognition after 5 minutes, # items recognized	Memory	Accuracy	Non-PMS	17	33.1	USA	Hormone assay	L							0
	(Keenan et al., 1995)	Benton visual retention, recalled after 5 seconds, # items recalled	Memory	Accuracy	PMS group	19	32.2	USA	Hormone assay	L							0.191151
	(Keenan et al., 1995)	Benton visual retention, recalled after 5 seconds, # items recalled	Memory	Accuracy	Non-PMS	17	33.1	USA	Hormone assay	L							0.193418
	(Keenan et al., 1995)	CVLT, 20 minute delay, discriminability d'	Memory	Accuracy	PMS group	19	32.2	USA	Hormone assay	L							0
	(Keenan et al., 1995)	CVLT, 20 minute delay, discriminability d'	Memory	Accuracy	Non-PMS	17	33.1	USA	Hormone assay	L							0.348699
	(Keenan et al., 1995)	CVLT, 30 minute delay, discriminability d'	Memory	Accuracy	PMS group	19	32.2	USA	Hormone assay	L							0.574569
	(Keenan et al., 1995)	CVLT, 30 minute delay, discriminability d'	Memory	Accuracy	Non-PMS	17	33.1	USA	Hormone assay	L							0
	(Keenan et al., 1995)	CVLT, recall after trial 1, # items recalled	Memory	Accuracy	PMS group	19	32.2	USA	Hormone assay	L							-0.0967781
	(Keenan et al., 1995)	CVLT, recall after trial 1, # items recalled	Memory	Accuracy	Non-PMS	17	33.1	USA	Hormone assay	L							0.147369
	(Keenan et al., 1995)	CVLT, recall after trial 5, # items recalled	Memory	Accuracy	PMS group	19	32.2	USA	Hormone assay	L							0.111011
	(Keenan et al., 1995)	CVLT, recall after trial 5, # items recalled	Memory	Accuracy	Non-PMS	17	33.1	USA	Hormone assay	L							-0.191714
	(Keenan et al., 1995)	Logical memory, WMS-R, # of items recalled	Memory	Accuracy	PMS group	19	32.2	USA	Hormone assay	L							0.0306055
	(Keenan et al., 1995)	Logical memory, WMS-R, # of items recalled	Memory	Accuracy	Non-PMS	17	33.1	USA	Hormone assay	L							0.0785097
	(Keenan et al., 1995)	Short delay WMS-R, # items recalled	Memory	Accuracy	PMS group	19	32.2	USA	Hormone assay	L							0
	(Keenan et al., 1995)	Short delay WMS-R, # items recalled	Memory	Accuracy	Non-PMS	17	33.1	USA	Hormone assay	L							0.0740775
	(Krug et al., 1999)	Recall task, # recalled	Memory	Accuracy	NC	16	25.6	Germany	Ovulation test kit	L		0.17414	-0.0421723					-0.199211
	(Kuhlmann & Wolf, 2005)	Recall task, 5 hour delay, # correct	Memory	Accuracy	Placebo group	27	24.81	Germany	Hormone assay	C			-2.05216
	(Kuhlmann & Wolf, 2005)	Recall task, immediate, # correct	Memory	Accuracy	Placebo group	27	24.81	Germany	Hormone assay	C			-2.28695
	(Lisofsky et al., 2015)b	2 back task, # correct	Memory	Accuracy	NC	21	26.8	Germany	Hormone assay	L	-0.0869862	-0.0131708	0.109236		0.0814545	0.197197		0.129992
	(Lisofsky et al., 2015)b	Distance to correct object	Memory	Accuracy	NC	21	26.8	Germany	Hormone assay	L	0.168477	0.26206	-0.054718		0.0870293	-0.212085		-0.29739
	(Lisofsky et al., 2015)b	Memory updating, # correct	Memory	Accuracy	NC	21	26.8	Germany	Hormone assay	L	0.0357689	-0.0817883	0.0331817		-0.0995402	0		0.0927263
	(Lisofsky et al., 2015)b	Noun pairs, # correct	Memory	Accuracy	NC	21	26.8	Germany	Hormone assay	L	0.0146822	0.320063	0.105843		0.289645	0.0884352		-0.189298
	(Lisofsky et al., 2015)b	Word list recall, # correct	Memory	Accuracy	NC	21	26.8	Germany	Hormone assay	L	-0.0569014	-0.257169	-0.0509749		-0.196029	0.00203163		0.181815
	(Macpherson, 1996)	Recall task, # recalled	Memory	Accuracy	NC, Treatment group 1	40	21.6	USA	Self-report	C	-0.850849
	(Macpherson, 1996)	Recall task, # recalled	Memory	Accuracy	NC, Treatment group 10	34	23.2	USA	Self-report	C	0.902408
	(Macpherson, 1996)	Recall task, # recalled	Memory	Accuracy	NC, Treatment group 11	34	23.2	USA	Self-report	C	0.147071
	(Macpherson, 1996)	Recall task, # recalled	Memory	Accuracy	NC, Treatment group 12	34	23.2	USA	Self-report	C	0.621497
	(Macpherson, 1996)	Recall task, # recalled	Memory	Accuracy	NC, Treatment group 13	33	21.3	USA	Self-report	C	0.264911
	(Macpherson, 1996)	Recall task, # recalled	Memory	Accuracy	NC, Treatment group 14	33	21.3	USA	Self-report	C	0.644046
	(Macpherson, 1996)	Recall task, # recalled	Memory	Accuracy	NC, Treatment group 15	33	21.3	USA	Self-report	C	0.065646
	(Macpherson, 1996)	Recall task, # recalled	Memory	Accuracy	NC, Treatment group 16	33	21.3	USA	Self-report	C	-0.0323113
	(Macpherson, 1996)	Recall task, # recalled	Memory	Accuracy	NC, Treatment group 17	33	21.3	USA	Self-report	C	-0.159441
	(Macpherson, 1996)	Recall task, # recalled	Memory	Accuracy	NC, Treatment group 18	33	21.3	USA	Self-report	C	0.594297
	(Macpherson, 1996)	Recall task, # recalled	Memory	Accuracy	NC, Treatment group 2	40	21.6	USA	Self-report	C	-0.74211
	(Macpherson, 1996)	Recall task, # recalled	Memory	Accuracy	NC, Treatment group 3	40	21.6	USA	Self-report	C	-0.635608
	(Macpherson, 1996)	Recall task, # recalled	Memory	Accuracy	NC, Treatment group 4	40	21.6	USA	Self-report	C	-0.145321
	(Macpherson, 1996)	Recall task, # recalled	Memory	Accuracy	NC, Treatment group 5	40	21.6	USA	Self-report	C	0.125873
	(Macpherson, 1996)	Recall task, # recalled	Memory	Accuracy	NC, Treatment group 6	40	21.6	USA	Self-report	C	-0.933986
	(Macpherson, 1996)	Recall task, # recalled	Memory	Accuracy	NC, Treatment group 7	34	23.2	USA	Self-report	C	0.25494
	(Macpherson, 1996)	Recall task, # recalled	Memory	Accuracy	NC, Treatment group 8	34	23.2	USA	Self-report	C	0.527715
	(Macpherson, 1996)	Recall task, # recalled	Memory	Accuracy	NC, Treatment group 9	34	23.2	USA	Self-report	C	0.605391
	(Maki et al., 2002)	Category exemplar generation, baseline, # generated	Memory	Accuracy	NC	16	20.13	Canada	Hormone assay	L			-0.281106
	(Maki et al., 2002)	Category exemplar generation, primed, # generated	Memory	Accuracy	NC	16	20.13	Canada	Hormone assay	L			-1.21785
	(Maki et al., 2002)	Recall task, # items generated	Memory	Accuracy	NC	16	20.13	Canada	Hormone assay	L			0.578366
	(Mordecai et al., 2008)	BVMT-R, # correct drawings	Memory	Accuracy	NC	16	25.69	USA	Hormone assay	L			0.114728
	(Mordecai et al., 2008)	BVMT-R, # items recalled	Memory	Accuracy	NC	16	25.69	USA	Hormone assay	L			-0.152666
	(Mordecai et al., 2008)	CVLT, # items recalled	Memory	Accuracy	NC	16	25.69	USA	Hormone assay	L			0.45115
	(Mordecai et al., 2008)	CVLT, 20 minute delay, # recalled	Memory	Accuracy	NC	16	25.69	USA	Hormone assay	L			0.269326
	(Mordecai et al., 2008)	CVLT, after distractor task, # recalled	Memory	Accuracy	NC	16	25.69	USA	Hormone assay	L			0.279332
	(Mordecai et al., 2008)	CVLT, Z-score	Memory	Accuracy	NC	16	25.69	USA	Hormone assay	L			0.378998
	(Morgan et al., 1996)	Digit span task, % correct	Memory	Accuracy	Control	30	27.1	USA	BBT, ovulation test kit	L							-0.104149
	(Morgan et al., 1996)	Digit span task, % correct	Memory	Accuracy	PMS group	31	29.6	USA	BBT, ovulation test kit	L							-0.403167
	(Morgan et al., 1996)	Figure memory, # recalled	Memory	Accuracy	Control	30	27.1	USA	BBT, ovulation test kit	L							0.137433
	(Morgan et al., 1996)	Figure memory, # recalled	Memory	Accuracy	PMS group	31	29.6	USA	BBT, ovulation test kit	L							0
	(Morgan et al., 1996)	Logical memory I, # recalled	Memory	Accuracy	Control	30	27.1	USA	BBT, ovulation test kit	L							-0.21655
	(Morgan et al., 1996)	Logical memory I, # recalled	Memory	Accuracy	PMS group	31	29.6	USA	BBT, ovulation test kit	L							-0.180518
	(Morgan et al., 1996)	Logical memory II, # recalled	Memory	Accuracy	Control	30	27.1	USA	BBT, ovulation test kit	L							-0.0101508
	(Morgan et al., 1996)	Logical memory II, # recalled	Memory	Accuracy	PMS group	31	29.6	USA	BBT, ovulation test kit	L							-0.148952
	(Morgan et al., 1996)	Visual memory, # recalled	Memory	Accuracy	Control	30	27.1	USA	BBT, ovulation test kit	L							0.594868
	(Morgan et al., 1996)	Visual memory, # recalled	Memory	Accuracy	PMS group	31	29.6	USA	BBT, ovulation test kit	L							-0.275642
	(O'Reilly et al., 2004)	Paragraph recall, # details recalled	Memory	Accuracy	NC	12	23.5	Ireland	Hormone assay	L		-0.261216
	(Peragine et al., 2020)	Logical memory, delayed, # correct	Memory	Accuracy	NC	140	23.67	Canada	Self-report	C		0.218493	0.148343					-0.0893035
	(Peragine et al., 2020)	Logical memory, immediate, # correct	Memory	Accuracy	NC	140	23.67	Canada	Self-report	C		0.644651	0.786701					0.111346
	(Phillips & Sherwin, 1992)	Associate learning, WMS, # correct	Memory	Accuracy	NC	25	24	Canada	Hormone assay	L			-0.565509
	(Phillips & Sherwin, 1992)	Paragraph recall, delayed, # recalled	Memory	Accuracy	NC	25	24	Canada	Hormone assay	L			-1.17028
	(Phillips & Sherwin, 1992)	Paragraph recall, immediate, # recalled	Memory	Accuracy	NC	25	24	Canada	Hormone assay	L			0.211706
	(Phillips & Sherwin, 1992)	Visual reproduction, delayed, # drawings reproduced	Memory	Accuracy	NC	25	24	Canada	Hormone assay	L			-3.89991
	(Phillips & Sherwin, 1992)	Visual reproduction, immediate, # drawings reproduced	Memory	Accuracy	NC	25	24	Canada	Hormone assay	L			-0.470902
	(Plamberger et al., 2021)	Verbal learning, # correct	Memory	Accuracy	NC	43	21.95	NA	Self-report	C						0.765103
	(Protopopescu et al., 2008)	Verbal memory	Memory	Accuracy	NC	21	29	USA	Ovulation test kit	L							-3.29268
	(Rosenberg & Park, 2002)	Verbal working memory, % correct	Memory	Accuracy	NC	8	19.4	Germany	BBT	L	-1.48041	-1.26105	-1.18842		0	0.141479		0.128897
	(Rosenberg & Park, 2002)	Verbal working memory, % correct	Memory	Accuracy	OC	8	19.4	Germany	BBT	L	-1.19283	-2.42732	-2.50411		-0.623449	-0.623675		0
	(Schattmann, 2006)	10/36 Visuospatial learning test, delayed, # recalled	Memory	Accuracy	NC	29	21.9	Canada	Ovulation test kit	L		-0.186304
	(Schattmann, 2006)	10/36 Visuospatial learning test, delayed, # recalled	Memory	Accuracy	OC	29	21.4	Canada	Ovulation test kit	L		0
	(Schattmann, 2006)	10/36 Visuospatial learning test, trial 1, # recalled	Memory	Accuracy	NC	29	21.9	Canada	Ovulation test kit	L		0.37865
	(Schattmann, 2006)	10/36 Visuospatial learning test, trial 1, # recalled	Memory	Accuracy	OC	29	21.4	Canada	Ovulation test kit	L		-0.210521
	(Schattmann, 2006)	10/36 Visuospatial learning test, trial 3, # recalled	Memory	Accuracy	NC	29	21.9	Canada	Ovulation test kit	L		0.375929
	(Schattmann, 2006)	10/36 Visuospatial learning test, trial 3, # recalled	Memory	Accuracy	OC	29	21.4	Canada	Ovulation test kit	L		0
	(Schattmann, 2006)	Rey’s Auditory Verbal Learning Task, delayed, # recalled	Memory	Accuracy	NC	29	21.9	Canada	Ovulation test kit	L		-0.581324
	(Schattmann, 2006)	Rey’s Auditory Verbal Learning Task, delayed, # recalled	Memory	Accuracy	OC	29	21.4	Canada	Ovulation test kit	L		-0.0789709
	(Schattmann, 2006)	Rey’s Auditory Verbal Learning Task, interference, # recalled	Memory	Accuracy	NC	29	21.9	Canada	Ovulation test kit	L		0.10691
	(Schattmann, 2006)	Rey’s Auditory Verbal Learning Task, interference, # recalled	Memory	Accuracy	OC	29	21.4	Canada	Ovulation test kit	L		-0.285878
	(Schattmann, 2006)	Rey’s Auditory Verbal Learning Task, post interference, # recalled	Memory	Accuracy	NC	29	21.9	Canada	Ovulation test kit	L		-0.631767
	(Schattmann, 2006)	Rey’s Auditory Verbal Learning Task, post interference, # recalled	Memory	Accuracy	OC	29	21.4	Canada	Ovulation test kit	L		-0.0736264
	(Schattmann, 2006)	Rey’s Auditory Verbal Learning Task, recognition, # recalled	Memory	Accuracy	NC	29	21.9	Canada	Ovulation test kit	L		0.0876247
	(Schattmann, 2006)	Rey’s Auditory Verbal Learning Task, recognition, # recalled	Memory	Accuracy	OC	29	21.4	Canada	Ovulation test kit	L		0.24359
	(Schattmann, 2006)	Rey’s Auditory Verbal Learning Task, trial 1, # recalled	Memory	Accuracy	NC	29	21.9	Canada	Ovulation test kit	L		-0.350228
	(Schattmann, 2006)	Rey’s Auditory Verbal Learning Task, trial 1, # recalled	Memory	Accuracy	OC	29	21.4	Canada	Ovulation test kit	L		-0.179535
	(Schattmann, 2006)	Rey’s Auditory Verbal Learning Task, trial 5, # recalled	Memory	Accuracy	NC	29	21.9	Canada	Ovulation test kit	L		-0.750369
	(Schattmann, 2006)	Rey’s Auditory Verbal Learning Task, trial 5, # recalled	Memory	Accuracy	OC	29	21.4	Canada	Ovulation test kit	L		0.141753
	(Schattmann, 2006)	Recall task, 20-35 minute delay, # recalled	Memory	Accuracy	NC	29	21.9	Canada	Ovulation test kit	L		-0.223125
	(Schattmann, 2006)	Recall task, 20-35 minute delay, # recalled	Memory	Accuracy	OC	29	21.4	Canada	Ovulation test kit	L		0.415231
	(Schattmann, 2006)	Recall task, immediate, # recalled	Memory	Accuracy	NC	29	21.9	Canada	Ovulation test kit	L		-0.240254
	(Schattmann, 2006)	Recall task, immediate, # recalled	Memory	Accuracy	OC	29	21.4	Canada	Ovulation test kit	L		0.117616
	(Schmitt et al., 2005)	Abstract visual pattern learning, delayed, proportion of items recalled	Memory	Accuracy	NC	16	29	UK	Self-report	L							0.966165
	(Schmitt et al., 2005)	Abstract visual pattern learning, immediate, proportion of items recalled	Memory	Accuracy	NC	16	29	UK	Self-report	L							1.00191
	(Schmitt et al., 2005)	Recall task, 30 minute delay, # recalled	Memory	Accuracy	NC	16	29	UK	Self-report	L							0.0455421
	(Schmitt et al., 2005)	Recall task, immediate recall, # recalled	Memory	Accuracy	NC	16	29	UK	Self-report	L							2.31038
	(Schmitt et al., 2005)	Recognition task, proportion of items recalled	Memory	Accuracy	NC	16	29	UK	Self-report	L							-0.150128
	(Symonds et al., 2004)	Pattern recognition, % correct	Memory	Accuracy	NC	16	20.7	UK	Self-report	L						0.14528
	(Symonds et al., 2004)	Spatial recognition, % correct	Memory	Accuracy	NC	16	20.7	UK	Self-report	L						0.0910541
	(Symonds et al., 2004)	Spatial span, # sequences replicated	Memory	Accuracy	NC	16	20.7	UK	Self-report	L						-0.560033
	(Symonds et al., 2004)	Spatial working memory, # between search errors	Memory	Accuracy	NC	16	20.7	UK	Self-report	L						-0.26945
	(Symonds et al., 2004)	Spatial working memory, # within search errors	Memory	Accuracy	NC	16	20.7	UK	Self-report	L						-0.127044
	(Symonds et al., 2004)	Spatial working memory, strategy score	Memory	Accuracy	NC	16	20.7	UK	Self-report	L						0.353712
	(Symonds et al., 2004)	Verbal learning, Rey’s Auditory Verbal Learning Task list 1-5, # recalled	Memory	Accuracy	NC	16	20.7	UK	Self-report	L						-0.420414
	(Symonds et al., 2004)	Verbal learning, Rey’s Auditory Verbal Learning Task, list 1, # correct	Memory	Accuracy	NC	16	20.7	UK	Self-report	L						0
	(Symonds et al., 2004)	Verbal learning, Rey’s Auditory Verbal Learning Task, list 6, # correct	Memory	Accuracy	NC	16	20.7	UK	Self-report	L						-0.655267
	(Symonds et al., 2004)	Verbal learning, Rey’s Auditory Verbal Learning Task, list 7, # correct	Memory	Accuracy	NC	16	20.7	UK	Self-report	L						0.306145
	(Symonds et al., 2004)	Verbal learning, Rey’s Auditory Verbal Learning Task, list B, # correct	Memory	Accuracy	NC	16	20.7	UK	Self-report	L						0.603164
	(Thompson et al., 2000)	Digit span task, accuracy	Memory	Accuracy	Control	31	30.67	Australia	Hormone assay	L						0
	(Thompson et al., 2000)	Digit span task, accuracy	Memory	Accuracy	Psychosis	28	30.67	Australia	Hormone assay	L						0.124892
	(Veith et al., 1978)	Associative learning, WMS, # recalled	Memory	Accuracy	Control	16	NA	Australia	Hormone assay	C		-0.747709
	(Veith et al., 1978)	Associative learning, WMS, # recalled	Memory	Accuracy	Peptide treatment	16	NA	Australia	Hormone assay	C		1.81048
	(Veith et al., 1978)	Benton visual retention test, # recalled	Memory	Accuracy	Control	16	NA	Australia	Hormone assay	C		0
	(Veith et al., 1978)	Benton visual retention test, # recalled	Memory	Accuracy	Peptide treatment	16	NA	Australia	Hormone assay	C		-0.918837
	(Veith et al., 1978)	Logical memory, WMS, # recalled	Memory	Accuracy	Control	16	NA	Australia	Hormone assay	C		-1.29526
	(Veith et al., 1978)	Logical memory, WMS, # recalled	Memory	Accuracy	Peptide treatment	16	NA	Australia	Hormone assay	C		4.25681
	(Becker et al., 1982)	Finger tapping, maximal rate	Motor function	Speed	NC	14	NA	Germany	Hormone assay	L	0.151732		-0.0946471			0.22852
	(Becker et al., 1982)	Line-tracing, latency	Motor function	Speed	NC	14	NA	Germany	Hormone assay	L	1.18161		-0.509057			-0.900445
	(Epting & Overman, 1998)	Finger tapping, both hands, # taps	Motor function	Speed	NC	27	19.11	USA	Ovulation test kit	L			-0.262614
	(Epting & Overman, 1998)	Finger tapping, left hand, # taps	Motor function	Speed	NC	27	19.11	USA	Ovulation test kit	L			-0.343499
	(Epting & Overman, 1998)	Finger tapping, right hand, # taps	Motor function	Speed	NC	27	19.11	USA	Ovulation test kit	L			-0.48201
	(Epting & Overman, 1998)	Purdue pegboard, # pairs of pegs inserted	Motor function	Speed	NC	27	19.11	USA	Ovulation test kit	L			-0.602232
	(Epting & Overman, 1998)	Purdue pegboard, # peds with dominant hand	Motor function	Speed	NC	27	19.11	USA	Ovulation test kit	L			-0.292936
	(Hampson & Kimura, 1988)	Finger tapping, non-preferred hand, # taps	Motor function	Speed	NC	34	24.65	Canada	Self-report	L			-0.626353
	(Hampson & Kimura, 1988)	Finger tapping, preferred hand, # taps	Motor function	Speed	NC	34	24.65	Canada	Self-report	L			-0.469919
	(Hampson & Kimura, 1988)	Manual sequence box, acquisition time with non-preferred hand, seconds	Motor function	Speed	NC	34	24.65	Canada	Self-report	L			0.349258
	(Hampson & Kimura, 1988)	Manual sequence box, acquisition time with preferred hand, seconds	Motor function	Speed	NC	34	24.65	Canada	Self-report	L			-0.201419
	(Hampson & Kimura, 1988)	Manual sequence box, sequencing time with non-preferred hand	Motor function	Speed	NC	34	24.65	Canada	Self-report	L			0.383715
	(Hampson & Kimura, 1988)	Manual sequence box, sequencing time with preferred hand	Motor function	Speed	NC	34	24.65	Canada	Self-report	L			0.376197
	(Hampson & Kimura, 1988)	Manual sequence box, time to 10 consecutive correct sequences with non-preferred hand	Motor function	Speed	NC	34	24.65	Canada	Self-report	L			0.0525339
	(Hampson & Kimura, 1988)	Manual sequence box, time to 10 consecutive correct sequences with preferred hand	Motor function	Speed	NC	34	24.65	Canada	Self-report	L			-0.54761
	(Hampson, 1990)	Finger tapping, non-preferred hand, # taps	Motor function	Speed	NC	45	23.7	USA	Hormone assay	L			-0.364621
	(Hampson, 1990)	Finger tapping, preferred hand, # taps	Motor function	Speed	NC	45	23.7	USA	Hormone assay	L			-0.484922
	(Hampson, 1990)	Manual sequence box, non-preferreed hand, time taken to 10 consecutive correct sequences	Motor function	Speed	NC	45	23.7	USA	Hormone assay	L			0.278904
	(Hampson, 1990)	Manual sequence box, preferreed hand, time taken to 10 consecutive correct sequences	Motor function	Speed	NC	45	23.7	USA	Hormone assay	L			0.639587
	(Keenan et al., 1992)	Finger tapping, # taps	Motor function	Speed	Non-PMS	10	31	USA	Self-report	L							0.0756843
	(Keenan et al., 1992)	Finger tapping, # taps	Motor function	Speed	PMS group	14	34	USA	Self-report	L							0.0601098
	(Keenan et al., 1992)	Grooved pegboard, # correctly placed	Motor function	Speed	Non-PMS	10	31	USA	Self-report	L							0.152208
	(Keenan et al., 1992)	Grooved pegboard, # correctly placed	Motor function	Speed	PMS group	14	34	USA	Self-report	L							0.389218
	(Maki et al., 2002)	Grooved pegboard, dominant hand, time to completion	Motor function	Speed	NC	16	20.13	Canada	Hormone assay	L			-1.26232
	(Maki et al., 2002)	Grooved pegboard, non-dominant hand, time to completion	Motor function	Speed	NC	16	20.13	Canada	Hormone assay	L			-0.707838
	(Saucier & Kimura, 1998)	Manual sequence box, left hand 10 trials, time to completion	Motor function	Speed	NC	33	22.3	Canada	Hormone assay	L			-0.398435
	(Saucier & Kimura, 1998)	Manual sequence box, left hand 5 trials, time to completion	Motor function	Speed	NC	33	22.3	Canada	Hormone assay	L			-0.0473157
	(Saucier & Kimura, 1998)	Manual sequence box, right hand 10 trials, time to completion	Motor function	Speed	NC	33	22.3	Canada	Hormone assay	L			-0.473975
	(Saucier & Kimura, 1998)	Manual sequence box, right hand 5 trials, time to completion	Motor function	Speed	NC	33	22.3	Canada	Hormone assay	L			-0.0867571
	(Thompson et al., 2000)	Finger tapping, # taps	Motor function	Speed	Control	31	30.67	Australia	Hormone assay	L						0.00810446
	(Thompson et al., 2000)	Finger tapping, # taps	Motor function	Speed	Psychosis	28	30.67	Australia	Hormone assay	L						0.275336
	(Wong-Goodrich, DeRosa, & Kee, 2020)f	Finger tapping	Motor function	Speed	NC	28	18.87	USA	Self-report	L			-0.109247
	(Hampson, 1990)	Composite of: Tapping, Purdue pegboard, Manual sequence box	Motor function	NA	NC	50	26.4	Canada	Hormone assay	L		0.66974
	(Becker et al., 1982)	Pursuit rotor, errors	Motor function	Accuracy	NC	14	NA	Germany	Hormone assay	L	0.952668		0.952668			0.132666
	(Brown et al., 1984)	Mirror tracing, time on target	Motor function	Accuracy	NC	48	19.1	USA	Self-report	L	0	0			0
	(Brown et al., 1984)	Mirror tracing, time on target	Motor function	Accuracy	OC	41	19.6	USA	Self-report	L	0	0			0
	(Epting & Overman, 1998)	Purdue pegboard, # correctly placed parts	Motor function	Accuracy	NC	27	19.11	USA	Ovulation test kit	L			-0.172374
	(Hampson & Kimura, 1988)	Purdue pegboard non-preferred hand, # correct pegs	Motor function	Accuracy	NC	34	24.65	Canada	Self-report	L			-0.105307
	(Hampson & Kimura, 1988)	Purdue pegboard preferred hand, # correct pegs	Motor function	Accuracy	NC	34	24.65	Canada	Self-report	L			-0.0870819
	(Hampson & Kimura, 1988)	Purdue pegboard, # correctly placed parts	Motor function	Accuracy	NC	34	24.65	Canada	Self-report	L			-0.558021
	(Hampson, 1990)	Purdue pegboard, # items correctly placed	Motor function	Accuracy	NC	45	23.7	USA	Hormone assay	L			-0.343916
	(Hampson, 1990)	Purdue pegboard, non-preferred hand, # items correctly placed	Motor function	Accuracy	NC	45	23.7	USA	Hormone assay	L			-0.246411
	(Hampson, 1990)	Purdue pegboard, preferred hand, # items correctly placed	Motor function	Accuracy	NC	45	23.7	USA	Hormone assay	L			-0.302534
	(Munchel, 1979)	Pursuit rotor, errors	Motor function	Accuracy	NC	108	NA	USA	NA	C									0
	(Polefrone, 1990)	Video game score, average score	Motor function	Accuracy	NC	42	20	USA	Hormone assay	C						-0.484721
	(Saucier & Kimura, 1998)	Targeting with left hand, deviation from target	Motor function	Accuracy	NC	33	22.3	Canada	Hormone assay	L			0.365856
	(Saucier & Kimura, 1998)	Targeting with right hand, deviation from target	Motor function	Accuracy	NC	33	22.3	Canada	Hormone assay	L			-0.391787
	(Thompson et al., 2000)	Pegboard composite, accuracy	Motor function	Accuracy	Control	31	30.67	Australia	Hormone assay	L						-0.125529
	(Thompson et al., 2000)	Pegboard composite, accuracy	Motor function	Accuracy	Psychosis	28	30.67	Australia	Hormone assay	L						0.386052
	(Zimmerman & Parlee, 1973)	Arm steadiness, contact time with metal plate	Motor function	Accuracy	NC	14	NA	USA	BBT	L	0		0	0		0	0			0.604984
	(Bernal et al., 2020)	Navigation task, latency	Spatial ability	Speed	NC	62	21.2333	Spain	Hormone assay	C		-0.473667	-0.132824					0.371516
	(Broverman et al., 1981)	Embedded figures, time to completion	Spatial ability	Speed	AO	21	19.2	USA	BBT	L						0.360724
	(Broverman et al., 1981)	Embedded figures, time to completion	Spatial ability	Speed	Testing order 1	19	19.2	USA	BBT	L						-1.05687
	(Broverman et al., 1981)	Embedded figures, time to completion	Spatial ability	Speed	Testing order 2	11	19.2	USA	BBT	L						-0.0360374
	(Broverman et al., 1981)	Embedded figures, time to completion	Spatial ability	Speed	Testing order 3	15	19.2	USA	BBT	L						-0.559042
	(Broverman et al., 1981)	Embedded figures, time to completion	Spatial ability	Speed	Testing order 4	21	19.2	USA	BBT	L						-0.0404935
	(Chiarello et al., 1989)	Line orientation, reaction time	Spatial ability	Speed	NC	24	23.5	USA	Self-report	L	-0.306685			-0.245743			0.0661718
	(Dor-Shav, 1976), study 2	Embedded figures test, time to completion	Spatial ability	Speed	NC	117	NA	Israel	NA	C	0.0283805		-0.246586	-0.219908		-0.291684	-0.271021			0.0722694
	(Duell, 2012)	Visual matching, speed	Spatial ability	Speed	NC	36	18.9	USA	Self-report	L		0.041293
	(Epting & Overman, 1998)	Mental rotation, 180 degree roration, latency	Spatial ability	Speed	NC	27	19.11	USA	Ovulation test kit	L			0
	(Epting & Overman, 1998)	Mental rotation, 90 degree rotation, latency	Spatial ability	Speed	NC	27	19.11	USA	Ovulation test kit	L			-0.027216
	(Epting & Overman, 1998)	Mental rotation, latency on correct responses	Spatial ability	Speed	NC	27	19.11	USA	Ovulation test kit	L			-0.100672
	(Epting & Overman, 1998)	Mental rotation, overall latency	Spatial ability	Speed	NC	27	19.11	USA	Ovulation test kit	L			-0.0170827
	(Griksiene & Ruksenas, 2011)	Mental rotation, latency	Spatial ability	Speed	NC	16	21.1	Lithuania	Ovulation test kit	L		0	0					0
	(Griksiene & Ruksenas, 2011)	Mental rotation, latency	Spatial ability	Speed	OC	21	21.8	Lithuania	Ovulation test kit	L		0	0					0
	(Ho et al., 1986)	Mental rotation, time to respond correctly	Spatial ability	Speed	NC	20	NA	USA	Self-report	L		-0.0961945
	(Kozaki & Yasukouchi, 2009)	Mental rotation, overall latency	Spatial ability	Speed	NC	16	NA	Japan	Hormone assay	L		0.342404
	(Kozaki & Yasukouchi, 2009)	Mental rotation, overall latency	Spatial ability	Speed	NC	16	NA	Japan	Hormone assay	L		0.102114
	(Kozaki & Yasukouchi, 2009)	Mental rotation, overall latency	Spatial ability	Speed	NC	16	NA	Japan	Hormone assay	L		0
	(Snyder, 1977), study 1	Embedded figures, time to completion	Spatial ability	Speed	NC	87	23.455	USA	Self-report	C			0.249882
	(Snyder, 1977), study 1	Embedded figures, time to completion	Spatial ability	Speed	OC	87	23.455	USA	Self-report	C			0.453199
	(Snyder, 1977), study 1	Rod-and-Frame task, error in degrees	Spatial ability	Speed	NC	87	23.455	USA	Self-report	C			-0.0882585
	(Snyder, 1977), study 1	Rod-and-Frame task, error in degrees	Spatial ability	Speed	OC	87	23.455	USA	Self-report	C			-0.981909
	(Snyder, 1977), study 2	Rod-and-Frame task, error in degrees	Spatial ability	Speed	NC, low-high order of tests	25	21.56	USA	Self-report	L			-0.82553
	(Snyder, 1977), study 2	Rod-and-Frame task, error in degrees	Spatial ability	Speed	NC, high-low order of tests	25	21.56	USA	Self-report	L			0.79058
	(Snyder, 1977), study 3	Rod-and-Frame, error in degrees	Spatial ability	Speed	NC, Testing order 1	5	17.9	USA	Self-report	L			1.27942
	(Snyder, 1977), study 3	Rod-and-Frame, error in degrees	Spatial ability	Speed	NC, Testing order 2	5	17.9	USA	Self-report	L			-0.889001
	(Weis et al., 2011)	Mental rotation, latency	Spatial ability	Speed	NC	14	26.83	Germany	Hormone assay	L	-0.58683		-0.839468			-0.310029
	(Bernal et al., 2020)	Navigation task, accuracy	Spatial ability	Accuracy	NC	62	21.2333	Spain	Hormone assay	C		-0.519036	0.1457					0.615597
	(Catanese, 1986)	Flags test, # correct	Spatial ability	Accuracy	NC	70	19.5	USA	Self-report	C		0.289212	0.259106	0.255986				-0.0531925	-0.0666202	-0.0128968
	(Catanese, 1986)	Flags test, # correct	Spatial ability	Accuracy	OC	65	19.5	USA	Self-report	C		0.561794	0.567078	-0.0110656				0.0182331	-0.439983	-0.454046
	(Catanese, 1986)	Space relations, # correct	Spatial ability	Accuracy	NC	70	19.5	USA	Self-report	C		-0.372404	-0.32062	-0.322769				0.0476644	0.076159	0.0229663
	(Catanese, 1986)	Space relations, # correct	Spatial ability	Accuracy	OC	65	19.5	USA	Self-report	C		0.162323	0.102585	-0.548758				-0.0577878	-0.706743	-0.643046
	(Chiarello et al., 1989)	Line orientation, discriminability	Spatial ability	Accuracy	NC	24	23.5	USA	Self-report	L	-0.500755			-0.0953324			0.362821
	(Dor-Shav, 1976), study 1	Embedded figures, # correct	Spatial ability	Accuracy	NC	144	NA	Israel	NA	C	-0.145051		-0.35508	0.0508438		-0.18707	0.183002			0.379279
	(Duell, 2012)	Spatial ability, accuracy	Spatial ability	Accuracy	NC	36	18.9	USA	Self-report	L		0.21516
	(Epting & Overman, 1998)	Mental rotation, # correct	Spatial ability	Accuracy	NC	27	19.11	USA	Ovulation test kit	L			0.0805297
	(Epting & Overman, 1998)	Mental rotation, 180 degree roration, # correct	Spatial ability	Accuracy	NC	27	19.11	USA	Ovulation test kit	L			-0.123756
	(Epting & Overman, 1998)	Mental rotation, 90 degree rotation, # correct	Spatial ability	Accuracy	NC	27	19.11	USA	Ovulation test kit	L			0.233477
	(Epting & Overman, 1998)	Rod-and-Frame task, error in degrees	Spatial ability	Accuracy	NC	27	19.11	USA	Ovulation test kit	L			-0.233917
	(Epting & Overman, 1998)	Water level, # lines drawn within 5 degrees	Spatial ability	Accuracy	NC	27	19.11	USA	Ovulation test kit	L			-0.124141
	(Epting & Overman, 1998)	Water level, error in degrees	Spatial ability	Accuracy	NC	27	19.11	USA	Ovulation test kit	L			0.0094913
	(Gogos, 2013)	Visuospatial ability, RBANS, score	Spatial ability	Accuracy	NC	29	27.931	Australia	Self-report	C			-0.338003
	(Golub, 1976)	Hidden figures, accuracy	Spatial ability	Accuracy	NC	50	NA	USA	NA	L									-0.0510158
	(Golub, 1976)	Hidden patterns, accuracy	Spatial ability	Accuracy	NC	50	NA	USA	NA	L									-0.173066
	(Golub, 1976)	Nearer point, accuracy	Spatial ability	Accuracy	NC	50	NA	USA	NA	L									-0.125242
	(Gordon & Lee, 1993)	Visuospatial composite, accuracy	Spatial ability	Accuracy	NC	34	NA	USA	Hormone assay	L		-0.163761	0.0233557					0.165659
	(Gordon & Lee, 1993)	Visuospatial composite, accuracy	Spatial ability	Accuracy	OC	34	NA	USA	Hormone assay	L		-0.0474212	0.0310601					0.0768824
	(Griksiene & Ruksenas, 2011)	Mental rotation, # correct	Spatial ability	Accuracy	NC	16	21.1	Lithuania	Ovulation test kit	L		0	0					0
	(Griksiene & Ruksenas, 2011)	Mental rotation, # correct	Spatial ability	Accuracy	OC	21	21.8	Lithuania	Ovulation test kit	L		0	0					0
	(Hampson & Kimura, 1988)	Rod-and-Frame task, # errors	Spatial ability	Accuracy	NC	34	24.65	Canada	Self-report	L			0.31586
	(Hampson, 1990)	Composite of: Rod and frame, Hidden figures, and Space relations, accuracy	Spatial ability	Accuracy	NC	50	26.4	Canada	Hormone assay	L		0.600796
	(Hampson, 1990)	Hidden figures, # correct adjusted for guessing	Spatial ability	Accuracy	NC	45	23.7	USA	Hormone assay	L			-0.351497
	(Hampson, 1990)	Rod-and-Frame, error in degrees	Spatial ability	Accuracy	NC	45	23.7	USA	Hormone assay	L			0.281228
	(Hampson, 1990)	Space relations, # correct adjusted for guessing	Spatial ability	Accuracy	NC	45	23.7	USA	Hormone assay	L			-0.0708434
	(Hausmann et al., 2000)	Hidden figures test, # correct answers	Spatial ability	Accuracy	NC	12	29.1	Germany	Hormone assay	L			0.170547
	(Hausmann et al., 2000)	Mental rotation, # correct answers	Spatial ability	Accuracy	NC	12	29.1	Germany	Hormone assay	L			0.920601
	(Hausmann et al., 2000)	Mirror pictures test, # correct answers	Spatial ability	Accuracy	NC	12	29.1	Germany	Hormone assay	L			-0.706284
	(Ho et al., 1986)	Mental rotation, accuracy d'	Spatial ability	Accuracy	NC	20	NA	USA	Self-report	L		0.208921
	(Ho et al., 1986)	Mental rotation, β	Spatial ability	Accuracy	NC	20	NA	USA	Self-report	L		0.450714
	(Kozaki & Yasukouchi, 2009)	Mental rotation, error rate, slope	Spatial ability	Accuracy	NC	16	NA	Japan	Hormone assay	L		0
	(Kozaki & Yasukouchi, 2009)	Mental rotation, error rate, slope	Spatial ability	Accuracy	NC	16	NA	Japan	Hormone assay	L		0.411646
	(Kozaki & Yasukouchi, 2009)	Mental rotation, error rate, slope	Spatial ability	Accuracy	NC	16	NA	Japan	Hormone assay	L		0.414588
	(Lazarov, 1982)	Hidden figures, # correct	Spatial ability	Accuracy	NC	49	NA	USA	BBT	L									-0.027914
	(Lazarov, 1982)	Rod-and-Frame task, error in degrees	Spatial ability	Accuracy	NC	49	NA	USA	BBT	L									-0.0358785
	(Lederman, 1974)	Rod-and-Frame, absolute error	Spatial ability	Accuracy	NC	32	NA	USA	BBT	L		0.24121	-0.0314183	0.199841				-0.261724	-0.0568448	0.224883
	(Lederman, 1974)	Rod-and-Frame, signed error	Spatial ability	Accuracy	NC	32	NA	USA	BBT	L		-0.350244	-0.551588	-0.237607				-0.112846	0.102228	0.218783
	(Lederman, 1974)	Size-estimation, absolute error	Spatial ability	Accuracy	NC	32	NA	USA	BBT	L		0.140408	-0.254398	0.479014				-0.568637	0.402972	0.865216
	(Lederman, 1974)	Size-estimation, signed error	Spatial ability	Accuracy	NC	32	NA	USA	BBT	L		-0.25561	-0.525816	-0.148184				-0.310776	0.0731141	0.31304
	(Lisofsky et al., 2015)b	Guilford-Zimmerman, # correct	Spatial ability	Accuracy	NC	21	26.8	Germany	Hormone assay	L	0.0991	-0.0177303	-0.124155		-0.111823	-0.208757		-0.104783
	(Maki et al., 2002)	Mental rotation, points adjusted for incorrect responses	Spatial ability	Accuracy	NC	16	20.13	Canada	Hormone assay	L			1.21628
	(Mayer, 1982)	Card rotations, # correct	Spatial ability	Accuracy	NC	20	30.2	USA	BBT	C						-0.401417
	(Mayer, 1982)	Cube comparisons, # correct	Spatial ability	Accuracy	NC	20	30.2	USA	BBT	C						-0.743997
	(Mayer, 1982)	Form board, # correct	Spatial ability	Accuracy	NC	20	30.2	USA	BBT	C						-0.283695
	(Mayer, 1982)	Paper folding, # correct	Spatial ability	Accuracy	NC	20	30.2	USA	BBT	C						-1.24257
	(Mayer, 1982)	Surface Development test, # correct	Spatial ability	Accuracy	NC	20	30.2	USA	BBT	C						-0.431023
	(Moody, 1997)	Mental rotation, # correct	Spatial ability	Accuracy	Mixed NC and OC	34	NA	USA	Self-report	L			0.421626
	(Mordecai et al., 2008)	Mental rotation, # correct adjusted for incorrect answers	Spatial ability	Accuracy	NC	16	25.69	USA	Hormone assay	L			0.0359416
	(Peragine et al., 2020)	Mental rotation, # correct	Spatial ability	Accuracy	NC	140	23.67	Canada	Self-report	C		0.844332	0.711278					-0.172026
	(Peters et al., 1995)	Mental rotation, # correct	Spatial ability	Accuracy	OC	137	20.5	Canada	Self-report	C	0.271183	0.164327	-0.064313	-0.935465	-0.140912	-0.33511	-0.997938	-0.249664	-0.99592	-0.879749
	(Peters et al., 1995)	Mental rotation, # correct	Spatial ability	Accuracy	NC	154	20.5	Canada	Self-report	C	-0.267333	-0.408517	-0.303784	0.323705	-0.128329	-0.032478	0.553401	0.0981285	0.661263	0.594745
	(Phillips & Silverman, 1997)	Card rotation, # correct adjusted for errors	Spatial ability	Accuracy	NC	60	21.98	Canada	Self-report	L			0.0252594
	(Phillips & Silverman, 1997)	Cube comparions, # correct adjusted for errors	Spatial ability	Accuracy	NC	60	21.98	Canada	Self-report	L			0.566082
	(Phillips & Silverman, 1997)	Flag rotations, # correct adjusted for errors	Spatial ability	Accuracy	NC	60	21.98	Canada	Self-report	L			0.0880975
	(Phillips & Silverman, 1997)	Mental rotation, # correct adjusted for errors	Spatial ability	Accuracy	NC	60	21.98	Canada	Self-report	L			0.552297
	(Phillips & Silverman, 1997)	Mental rotation, primary mental abilities test, # correct adjusted for errors	Spatial ability	Accuracy	NC	60	21.98	Canada	Self-report	L			0.0449658
	(Phillips & Silverman, 1997)	Space relations 1, # correct adjusted for errors	Spatial ability	Accuracy	NC	60	21.98	Canada	Self-report	L			0.693285
	(Pletzer et al., 2019)e	Navigation task, # correct	Spatial ability	Accuracy	NC	36	25.36	Austria	Hormone assay	L			-0.00805401
	(Polefrone, 1990)	Mirror tracing, # errors made	Spatial ability	Accuracy	NC	42	20	USA	Hormone assay	C						-0.211032
	(Polefrone, 1990)	Mirror tracing, # units traced	Spatial ability	Accuracy	NC	42	20	USA	Hormone assay	C						-0.0715849
	(Razzak et al., 2015)	Rod-and-Frame, errors on non-tilted frames	Spatial ability	Accuracy	NC	52	20.16	Bahrain	Ovulation test kit	C			-0.114951
	(Razzak et al., 2015)	Rod-and-Frame, errors on tilted frames	Spatial ability	Accuracy	NC	52	20.16	Bahrain	Ovulation test kit	C			1.01603
	(Rosenberg & Park, 2002)	Mental rotation, % correct	Spatial ability	Accuracy	NC	10	19.4	Germany	BBT	L	-0.0125371	-0.211683	-0.367492		-0.205212	-0.385772		-0.114346
	(Rosenberg & Park, 2002)	Mental rotation, % correct	Spatial ability	Accuracy	OC	10	19.4	Germany	BBT	L	-2.08819	-2.70431	-2.14219		-0.217816	0.403079		0.76261
	(Saucier & Kimura, 1998)	Mental rotation, # correct, adjusted for errors	Spatial ability	Accuracy	NC	33	22.3	Canada	Hormone assay	L			0.38682
	(Schattmann, 2006)	Mental rotation, # correct	Spatial ability	Accuracy	NC	29	21.9	Canada	Ovulation test kit	L		-0.274576
	(Schattmann, 2006)	Mental rotation, # correct	Spatial ability	Accuracy	OC	29	21.4	Canada	Ovulation test kit	L		0.150098
	(Schattmann, 2006)	Paper folding, # correct	Spatial ability	Accuracy	NC	29	21.9	Canada	Ovulation test kit	L		0.262957
	(Schattmann, 2006)	Paper folding, # correct	Spatial ability	Accuracy	OC	29	21.4	Canada	Ovulation test kit	L		-0.140348
	(Schattmann, 2006)	Water level test, # lines drawn within 5 degrees	Spatial ability	Accuracy	NC	29	21.9	Canada	Ovulation test kit	L		0
	(Schattmann, 2006)	Water level test, # lines drawn within 5 degrees	Spatial ability	Accuracy	OC	29	21.4	Canada	Ovulation test kit	L		-0.214408
	(Schöning et al., 2007)	Mental rotation, # correct	Spatial ability	Accuracy	NC	12	30.8	Germany	Hormone assay	L			0.26571
	(Snyder, 1977), study 1	Embedded figures, # correct	Spatial ability	Accuracy	NC	87	23.455	USA	Self-report	C			0.0360282
	(Snyder, 1977), study 1	Embedded figures, # correct	Spatial ability	Accuracy	OC	87	23.455	USA	Self-report	C			-0.222163
	(Snyder, 1977), study 1	Rod-and-Frame task, error in degrees	Spatial ability	Accuracy	NC	87	23.455	USA	Self-report	C			-0.110238
	(Snyder, 1977), study 1	Rod-and-Frame task, error in degrees	Spatial ability	Accuracy	OC	87	23.455	USA	Self-report	C			-0.0964151
	(Snyder, 1977), study 2	Hidden figures, # correct	Spatial ability	Accuracy	NC, low-high order of tests	25	21.56	USA	Self-report	L			-0.0936354
	(Snyder, 1977), study 2	Hidden figures, # correct	Spatial ability	Accuracy	NC, high-low order of tests	25	21.56	USA	Self-report	L			0.344686
	(Snyder, 1977), study 2	Rod-and-Frame task, error in degrees	Spatial ability	Accuracy	NC, low-high order of tests	25	21.56	USA	Self-report	L			-0.0665278
	(Snyder, 1977), study 2	Rod-and-Frame task, error in degrees	Spatial ability	Accuracy	NC, high-low order of tests	25	21.56	USA	Self-report	L			0.232775
	(Snyder, 1977), study 3	Hidden figures, # correct	Spatial ability	Accuracy	NC, Testing order 1	5	17.9	USA	Self-report	L			-0.920759
	(Snyder, 1977), study 3	Hidden figures, # correct	Spatial ability	Accuracy	NC, Testing order 2	5	17.9	USA	Self-report	L			0.428615
	(Snyder, 1977), study 3	Rod-and-Frame, error in degrees	Spatial ability	Accuracy	NC, Testing order 1	5	17.9	USA	Self-report	L			0.745926
	(Snyder, 1977), study 3	Rod-and-Frame, error in degrees	Spatial ability	Accuracy	NC, Testing order 2	5	17.9	USA	Self-report	L			-0.404572
	(Thompson et al., 2000)	Mental rotation, accuracy	Spatial ability	Accuracy	Control	30	30.67	Australia	Hormone assay	L						0.159753
	(Thompson et al., 2000)	Mental rotation, accuracy	Spatial ability	Accuracy	Psychosis	20	30.67	Australia	Hormone assay	L						0.532728
	(Veith et al., 1978)	Rod-and-Frame task, error in degrees	Spatial ability	Accuracy	Control	16	NA	Australia	Hormone assay	C		0.986275
	(Veith et al., 1978)	Rod-and-Frame task, error in degrees	Spatial ability	Accuracy	Peptide treatment	16	NA	Australia	Hormone assay	C		-0.367563
	(Weis et al., 2011)	Mental rotation, % correct	Spatial ability	Accuracy	NC	14	26.83	Germany	Hormone assay	L	-0.0780472		-0.0550987			0.355831
	(Cooper et al., 1983)	Object naming, # correct	Verbal ability	Speed	NC	49	19	USA	Self-report	C	0.342632	-0.373785	0.735069	-0.0977852	-0.683325	0.518539	-0.409968	0.883171	0.234329	-0.725521
	(Hampson, 1990)	Articulation, naming colors, time to completion	Verbal ability	Speed	NC	45	23.7	USA	Hormone assay	L			0.0445175
	(Hampson, 1990)	Articulation, reading names of colors, time to completion	Verbal ability	Speed	NC	45	23.7	USA	Hormone assay	L			-0.14256
	(Hampson, 1990)	Articulation, speeded count to 50, time to completion	Verbal ability	Speed	NC	45	23.7	USA	Hormone assay	L			-0.118081
	(Thompson et al., 2000)	Speeded counting, time to completion	Verbal ability	Speed	Control	31	30.67	Australia	Hormone assay	L						-0.0672093
	(Thompson et al., 2000)	Speeded counting, time to completion	Verbal ability	Speed	Psychosis	27	30.67	Australia	Hormone assay	L						0.0951012
	(Hampson, 1990)	Composite of: Count to 50, Reading of 100 color names, Syllable repetition	Verbal ability	NA	NC	50	26.4	Canada	Hormone assay	L		1.05386
	(Catanese, 1986)	Verbal ability, Shipley Institute of Living Scale, # correct	Verbal ability	Accuracy	NC	70	19.5	USA	Self-report	C		0.163077	1.02111	-0.229222				0.742175	-0.342559	-1.1016
	(Catanese, 1986)	Verbal ability, Shipley Institute of Living Scale, # correct	Verbal ability	Accuracy	OC	65	19.5	USA	Self-report	C		0.14279	0.920801	-0.026958				1.07737	-0.192451	-1.06586
	(Duell, 2012)	Verbal comprehension, accuracy	Verbal ability	Accuracy	NC	36	18.9	USA	Self-report	L		-0.0154612
	(Fradkin & Firestone, 1986)	Anagram, # solved	Verbal ability	Accuracy	NC	51	32.4	Canada	BBT	L							0
	(Gogos, 2013)	Language, RBANS, score	Verbal ability	Accuracy	NC	29	27.931	Australia	Self-report	C			-0.481285
	(Golub, 1976)	Anagrams, accuracy	Verbal ability	Accuracy	NC	50	NA	USA	NA	L									-0.0659503
	(Golub, 1976)	Associational fluency, accuracy	Verbal ability	Accuracy	NC	50	NA	USA	NA	L									0.5173
	(Golub, 1976)	Expressional fluency, accuracy	Verbal ability	Accuracy	NC	50	NA	USA	NA	L									-0.0677955
	(Hampson, 1990)	Articulation, # syllables correctly produced	Verbal ability	Accuracy	NC	45	23.7	USA	Hormone assay	L			-0.565885
	(Hampson, 1990)	Articulation, number of syllables correctly produced	Verbal ability	Accuracy	NC	45	23.7	USA	Hormone assay	L			-0.612349
	(Wong-Goodrich, DeRosa, & Kee, 2020)f	Anagrams	Verbal ability	Accuracy	NC	28	18.87	USA	Self-report	L			-0.0655681
	Note. AO = anovulatory, NC = naturally cycling, OC = oral contraceptives, BBT = basal body temperature, L = longitudinal, C = cross-sectional, RBANS = Repeatable Battery for the Assessment of Neuropsychological Status, WMS = Wechsler memory scale, CVLT = California verbal learning test, BVMT-R = Brief Visuospatial Memory Test Revised, COWAT = Controlled Oral Word Association Test, WAIS = Wechsler…
