# Supplementary material for: Menstrual cycle effects on cognitive performance: A meta-analysis
Source: PLoS One. 2025 Mar 17;20(3):e0318576. doi: 10.1371/journal.pone.0318576 (PMC11913300; doi:10.1371/journal.pone.0318576)
Supplement: S2 Table — All values represent Hedges’ g effect sizes. P1 = Menstrual phase, P2 = Follicular phase, P3 = Ovulatory phase, P4 = Luteal phase, P5 = Premenstrual phase. (XLSX) [file pone.0318576.s002.xlsx]

## Sheet: S2 Table
S2 Table
Meta-analyses of Attention Measures
	Phase comparison			K	N	g	SE g	95% CI	80% CR	Q	Q df	p
	Entire sample, 5 phase definition
		Overall (speed and accuracy aggregated)
			P1 vs. P2	10	200	-0.279	0.233	[-0.805; 0.247]	[-1.055; 0.497]	21.546	9	0.01
			P1 vs. P3	19	471	-0.024	0.086	[-0.205; 0.156]	[-0.024; -0.024]	14.343	18	0.706
			P1 vs. P4	28	760	-0.027	0.099	[-0.231; 0.177]	[-0.483; 0.429]	47.808	27	0.008
			P1 vs. P5	11	196	-0.038	0.211	[-0.509; 0.432]	[-0.717; 0.64]	19.958	10	0.03
			P2 vs. P3	5	108	0.084	0.138	[-0.299; 0.468]	[0.084; 0.084]	1.863	4	0.761
			P2 vs. P4	18	495	0.282	0.158	[-0.051; 0.616]	[-0.439; 1.003]	48.385	17	0
			P2 vs. P5	15	297	0.036	0.183	[-0.357; 0.428]	[-0.674; 0.746]	31.435	14	0.005
			P3 vs. P4	9	284	-0.085	0.149	[-0.430; 0.259]	[-0.453; 0.282]	12.194	8	0.143
			P3 vs. P5	8	184	0.063	0.265	[-0.562; 0.689]	[-0.808; 0.934]	21.624	7	0.003
			P4 vs. P5	6	118	0.315	0.316	[-0.497; 1.128]	[-0.578; 1.209]	12.851	5	0.025
		Speed
			P1 vs. P2	9	186	-0.362	0.246	[-0.929; 0.204]	[-1.157; 0.433]	19.803	8	0.011
			P1 vs. P3	14	331	-0.135	0.088	[-0.325; 0.055]	[-0.135; -0.135]	7.551	13	0.872
			P1 vs. P4	21	585	-0.032	0.091	[-0.221; 0.158]	[-0.218; 0.154]	22.552	20	0.311
			P1 vs. P5	11	196	-0.072	0.156	[-0.419; 0.274]	[-0.235; 0.09]	10.558	10	0.393
			P2 vs. P3	5	108	0.061	0.138	[-0.321; 0.443]	[0.061; 0.061]	1.844	4	0.764
			P2 vs. P4	16	437	0.332	0.179	[-0.051; 0.714]	[-0.467; 1.13]	48.108	15	0
			P2 vs. P5	15	297	0.042	0.175	[-0.334; 0.418]	[-0.61; 0.694]	28.621	14	0.012
			P3 vs. P4	9	284	-0.063	0.141	[-0.389; 0.262]	[-0.362; 0.235]	10.749	8	0.216
			P3 vs. P5	6	85	0.261	0.42	[-0.819; 1.341]	[-0.992; 1.515]	15.678	5	0.008
			P4 vs. P5	6	118	0.318	0.315	[-0.491; 1.127]	[-0.568; 1.204]	12.714	5	0.026
		Accuracy
			P1 vs. P2	6	104	-0.066	0.218	[-0.626; 0.495]	[-0.292; 0.161]	5.449	5	0.364
			P1 vs. P3	11	325	0.122	0.105	[-0.112; 0.356]	[0.122; 0.122]	8.375	10	0.592
			P1 vs. P4	20	561	-0.069	0.128	[-0.336; 0.198]	[-0.626; 0.488]	41.348	19	0.002
			P1 vs. P5	3	48	-0.217	0.836	[-3.814; 3.379]	[-2.78; 2.345]	16.792	2	0
			P2 vs. P3	4	85	0.007	0.113	[-0.352; 0.366]	[0.007; 0.007]	0.732	3	0.866
			P2 vs. P4	12	297	0.031	0.105	[-0.200; 0.262]	[0.031; 0.031]	8.337	11	0.683
			P2 vs. P5	11	200	-0.098	0.136	[-0.402; 0.205]	[-0.098; -0.098]	8.365	10	0.593
			P3 vs. P4	7	228	-0.23	0.124	[-0.534; 0.075]	[-0.23; -0.23]	5.087	6	0.533
			P3 vs. P5	3	109	-0.18	0.403	[-1.912; 1.552]	[-1.352; 0.991]	9.695	2	0.008
			P4 vs. P5	2	24	-0.246	0.311	[-4.199; 3.707]	[-0.246; -0.246]	0.474	1	0.491
	Naturally cycling, 5 phase definition
		Overall (speed and accuracy aggregated)
			P1 vs. P2	10	200	-0.279	0.233	[-0.805; 0.247]	[-1.055; 0.497]	21.546	9	0.01
			P1 vs. P3	16	408	-0.071	0.085	[-0.253; 0.110]	[-0.071; -0.071]	10.181	15	0.808
			P1 vs. P4	26	716	-0.032	0.106	[-0.250; 0.187]	[-0.522; 0.458]	47.558	25	0.004
			P1 vs. P5	11	196	-0.038	0.211	[-0.509; 0.432]	[-0.717; 0.640]	19.958	10	0.03
			P2 vs. P3	5	108	0.084	0.138	[-0.299; 0.468]	[0.084; 0.084]	1.863	4	0.761
			P2 vs. P4	16	446	0.3	0.177	[-0.078; 0.677]	[-0.488; 1.087]	48.218	15	0
			P2 vs. P5	12	233	0.062	0.234	[-0.453; 0.577]	[-0.829; 0.953]	31.552	11	0.001
			P3 vs. P4	9	284	-0.085	0.149	[-0.430; 0.259]	[-0.453; 0.282]	12.194	8	0.143
			P3 vs. P5	8	184	0.063	0.265	[-0.562; 0.689]	[-0.808; 0.934]	21.624	7	0.003
			P4 vs. P5	6	118	0.315	0.316	[-0.497; 1.128]	[-0.578; 1.209]	12.851	5	0.025
		Speed
			P1 vs. P2	9	186	-0.362	0.246	[-0.929; 0.204]	[-1.157; 0.433]	19.803	8	0.011
			P1 vs. P3	13	313	-0.147	0.093	[-0.349; 0.055]	[-0.147; -0.147]	7.356	12	0.833
			P1 vs. P4	19	541	-0.058	0.097	[-0.262; 0.145]	[-0.279; 0.163]	21.305	18	0.264
			P1 vs. P5	11	196	-0.072	0.156	[-0.419; 0.274]	[-0.235; 0.09]	10.558	10	0.393
			P2 vs. P3	5	108	0.061	0.138	[-0.321; 0.443]	[0.061; 0.061]	1.844	4	0.764
			P2 vs. P4	14	388	0.354	0.204	[-0.087; 0.795]	[-0.525; 1.233]	47.823	13	0
			P2 vs. P5	12	233	0.064	0.223	[-0.426; 0.554]	[-0.758; 0.887]	28.371	11	0.003
			P3 vs. P4	9	284	-0.063	0.141	[-0.389; 0.262]	[-0.362; 0.235]	10.749	8	0.216
			P3 vs. P5	6	85	0.261	0.42	[-0.819; 1.341]	[-0.992; 1.515]	15.678	5	0.008
			P4 vs. P5	6	118	0.318	0.315	[-0.491; 1.127]	[-0.568; 1.204]	12.714	5	0.026
		Accuracy
			P1 vs. P2	6	104	-0.066	0.218	[-0.626; 0.495]	[-0.292; 0.161]	5.449	5	0.364
			P1 vs. P3	9	280	0.084	0.101	[-0.148; 0.317]	[0.084; 0.084]	5.323	8	0.723
			P1 vs. P4	19	541	-0.048	0.131	[-0.322; 0.226]	[-0.607; 0.511]	39.625	18	0.002
			P1 vs. P5	3	48	-0.217	0.836	[-3.814; 3.379]	[-2.78; 2.345]	16.792	2	0
			P2 vs. P3	4	85	0.007	0.113	[-0.352; 0.366]	[0.007; 0.007]	0.732	3	0.866
			P2 vs. P4	11	269	0.021	0.115	[-0.236; 0.278]	[0.021; 0.021]	8.292	10	0.6
			P2 vs. P5	8	136	-0.144	0.189	[-0.592; 0.303]	[-0.363; 0.075]	7.64	7	0.365
			P3 vs. P4	7	228	-0.23	0.124	[-0.534; 0.075]	[-0.230; -0.230]	5.087	6	0.533
			P3 vs. P5	3	109	-0.18	0.403	[-1.912; 1.552]	[-1.352; 0.991]	9.695	2	0.008
			P4 vs. P5	2	24	-0.246	0.311	[-4.199; 3.707]	[-0.246; -0.246]	0.474	1	0.491
	OC Users, 5 phase definition
		Overall (speed and accuracy aggregated)
			P1 vs. P2	-	-	-	-	-	-	-	-	-
			P1 vs. P3	2	47	0.064	0.014	[-0.120; 0.248]	[0.064; 0.064]	0.002	1	0.962
			P1 vs. P4	2	44	0.056	0.184	[-2.288; 2.399]	[0.056; 0.056]	0.338	1	0.561
			P1 vs. P5	-	-	-	-	-	-	-	-	-
			P2 vs. P3	-	-	-	-	-	-	-	-	-
			P2 vs. P4	-	-	-	-	-	-	-	-	-
			P2 vs. P5	-	-	-	-	-	-	-	-	-
			P3 vs. P4	-	-	-	-	-	-	-	-	-
			P3 vs. P5	-	-	-	-	-	-	-	-	-
			P4 vs. P5	-	-	-	-	-	-	-	-	-
		Speed
			P1 vs. P2	-	-	-	-	-	-	-	-	-
			P1 vs. P3	-	-	-	-	-	-	-	-	-
			P1 vs. P4	2	44	0.3	0.086	[-0.792; 1.392]	[0.3; 0.3]	0.073	1	0.787
			P1 vs. P5	-	-	-	-	-	-	-	-	-
			P2 vs. P3	-	-	-	-	-	-	-	-	-
			P2 vs. P4	-	-	-	-	-	-	-	-	-
			P2 vs. P5	-	-	-	-	-	-	-	-	-
			P3 vs. P4	-	-	-	-	-	-	-	-	-
			P3 vs. P5	-	-	-	-	-	-	-	-	-
			P4 vs. P5	-	-	-	-	-	-	-	-	-
		Accuracy
			P1 vs P2	-	-	-	-	-	-	-	-	-
			P1 vs P3	-	-	-	-	-	-	-	-	-
			P1 vs P4	-	-	-	-	-	-	-	-	-
			P1 vs P5	-	-	-	-	-	-	-	-	-
			P2 vs P3	-	-	-	-	-	-	-	-	-
			P2 vs P4	-	-	-	-	-	-	-	-	-
			P2 vs P5	-	-	-	-	-	-	-	-	-
			P3 vs P4	-	-	-	-	-	-	-	-	-
			P3 vs P5	-	-	-	-	-	-	-	-	-
			P4 vs P5	-	-	-	-	-	-	-	-	-
	80% Overlap studies, 5 phase definition
		Overall (speed and accuracy aggregated)
			P1 vs. P2	3	75	0.031	0.031	[-0.102; 0.163]	[0.031; 0.031]	0.032	2	0.984
			P1 vs. P3	7	140	0.027	0.067	[-0.138; 0.192]	[0.027; 0.027]	0.85	6	0.991
			P1 vs. P4	12	295	0.239	0.15	[-0.091; 0.568]	[-0.171; 0.648]	16.553	11	0.122
			P1 vs. P5	6	99	0.034	0.038	[-0.065; 0.132]	[0.034; 0.034]	0.157	5	1
			P2 vs. P3	-	-	-	-	-	-	-	-	-
			P2 vs. P4	5	159	0.042	0.173	[-0.438; 0.522]	[-0.168; 0.251]	4.572	4	0.334
			P2 vs. P5	6	125	-0.142	0.232	[-0.739; 0.455]	[-0.653; 0.369]	7.934	5	0.16
			P3 vs. P4	4	86	-0.231	0.292	[-1.159; 0.697]	[-0.850; 0.388]	5.171	3	0.16
			P3 vs. P5	5	121	-0.169	0.298	[-0.996; 0.659]	[-0.975; 0.638]	10.607	4	0.031
			P4 vs. P5	4	81	0.008	0.16	[-0.501; 0.518]	[0.008; 0.008]	1.406	3	0.704
		Speed
			P1 vs. P2	3	75	0.031	0.031	[-0.102; 0.163]	[0.031; 0.031]	0.032	2	0.984
			P1 vs. P3	4	45	-0.161	0.183	[-0.743; 0.421]	[-0.161; -0.161]	0.89	3	0.828
			P1 vs. P4	8	188	0.072	0.14	[-0.258; 0.403]	[0.072; 0.072]	5.813	7	0.562
			P1 vs. P5	6	99	0.034	0.038	[-0.065; 0.132]	[0.034; 0.034]	0.157	5	1
			P2 vs. P3
			P2 vs. P4	4	115	-0.043	0.195	[-0.662; 0.576]	[-0.166; 0.080]	3.116	3	0.374
			P2 vs. P5	6	125	-0.121	0.186	[-0.599; 0.357]	[-0.147; -0.095]	5.007	5	0.415
			P3 vs. P4	4	86	-0.158	0.239	[-0.918; 0.602]	[-0.433; 0.117]	3.422	3	0.331
			P3 vs. P5	3	22	-0.916	0.754	[-4.162; 2.330]	[-2.531; 0.699]	3.506	2	0.173
			P4 vs. P5	4	81	0.012	0.155	[-0.483; 0.506]	[0.012; 0.012]	1.32	3	0.725
		Accuracy
			P1 vs. P2	-	-	-	-	-	-	-	-	-
			P1 vs. P3	5	128	0.058	0.076	[-0.154; 0.270]	[0.058; 0.058]	0.688	4	0.953
			P1 vs. P4	8	188	0.304	0.2	[-0.169; 0.778]	[-0.211; 0.820]	11.931	7	0.103
			P1 vs. P5	-	-	-	-	-	-	-	-	-
			P2 vs. P3	-	-	-	-	-	-	-	-	-
			P2 vs. P4	3	68	0.049	0.344	[-1.430; 1.527]	[-0.720; 0.817]	3.767	2	0.152
			P2 vs. P5	4	64	-0.259	0.42	[-1.597; 1.078]	[-1.334; 0.815]	7.674	3	0.053
			P3 vs. P4	4	86	-0.255	0.27	[-1.114; 0.604]	[-0.753; 0.244]	4.399	3	0.221
			P3 vs. P5	3	109	-0.18	0.403	[-1.912; 1.552]	[-1.352; 0.991]	9.695	2	0.008
			P4 vs. P5	2	24	-0.246	0.311	[-4.199; 3.707]	[-0.246; -0.246]	0.474	1	0.491
	Hormone confirmation studies, 5 phase definition
		Overall (speed and accuracy aggregated)
			P1 vs. P2	4	70	-0.205	0.348	[-1.314; 0.904]	[-0.977; 0.566]	5.525	3	0.137
			P1 vs. P3	8	214	-0.056	0.097	[-0.286; 0.174]	[-0.056; -0.056]	3.26	7	0.86
			P1 vs. P4	14	339	0.196	0.161	[-0.151; 0.543]	[-0.378; 0.770]	26.022	13	0.017
			P1 vs. P5	2	46	-0.245	0.155	[-2.215; 1.725]	[-0.245; -0.245]	0.248	1	0.618
			P2 vs. P3	3	75	-0.064	0.126	[-0.605; 0.477]	[-0.064; -0.064]	0.544	2	0.762
			P2 vs. P4	9	266	0.183	0.119	[-0.092; 0.459]	[0.183; 0.183]	7.07	8	0.529
			P2 vs. P5	4	76	-0.082	0.058	[-0.265; 0.102]	[-0.082; -0.082]	0.169	3	0.982
			P3 vs. P4	5	144	0.008	0.092	[-0.248; 0.264]	[0.008; 0.008]	1.137	4	0.888
			P3 vs. P5	2	81	0.118	0.116	[-1.359; 1.595]	[0.118; 0.118]	0.259	1	0.611
			P4 vs. P5	2	46	-0.026	0.016	[-0.235; 0.183]	[-0.026; -0.026]	0.003	1	0.958
		Speed
			P1 vs. P2	3	56	-0.47	0.448	[-2.395; 1.456]	[-1.585; 0.646]	4.792	2	0.091
			P1 vs. P3	5	119	-0.216	0.144	[-0.617; 0.185]	[-0.216; -0.216]	2.247	4	0.69
			P1 vs. P4	9	236	0.08	0.115	[-0.186; 0.346]	[0.08; 0.08]	5.771	8	0.673
			P1 vs. P5	2	46	-0.245	0.155	[-2.215; 1.725]	[-0.245; -0.245]	0.248	1	0.618
			P2 vs. P3	3	75	-0.074	0.145	[-0.697; 0.550]	[-0.074; -0.074]	0.721	2	0.697
			P2 vs. P4	7	208	0.19	0.169	[-0.223; 0.604]	[-0.15; 0.531]	8.326	6	0.215
			P2 vs. P5	4	76	-0.03	0.034	[-0.137; 0.077]	[-0.030; -0.030]	0.057	3	0.996
			P3 vs. P4	5	144	0.073	0.077	[-0.141; 0.287]	[0.073; 0.073]	0.795	4	0.939
			P3 vs. P5	-	-	-	-	-	-	-	-	-
			P4 vs. P5	2	46	-0.026	0.016	[-0.235; 0.183]	[-0.026; -0.026]	0.003	1	0.958
		Accuracy
			P1 vs. P2	4	70	-0.05	0.279	[-0.939; 0.839]	[-0.418; 0.318]	3.58	3	0.311
			P1 vs. P3	6	164	0.12	0.079	[-0.084; 0.323]	[0.120; 0.120]	1.19	5	0.946
			P1 vs. P4	11	256	0.189	0.194	[-0.243; 0.622]	[-0.464; 0.843]	22.056	10	0.015
			P1 vs. P5	-	-	-	-	-	-	-	-	-
			P2 vs. P3	3	75	-0.046	0.083	[-0.405; 0.312]	[-0.046; -0.046]	0.238	2	0.888
			P2 vs. P4	8	200	0.119	0.117	[-0.158; 0.395]	[0.119; 0.119]	4.387	7	0.734
			P2 vs. P5	4	76	-0.114	0.067	[-0.328; 0.099]	[-0.114; -0.114]	0.227	3	0.973
			P3 vs. P4	4	112	-0.201	0.089	[-0.483; 0.081]	[-0.201; -0.201]	0.607	3	0.895
			P3 vs. P5	-	-	-	-	-	-	-	-	-
			P4 vs. P5	-	-	-	-	-	-	-	-	-
	Entire sample, 3 phase definition
		Overall (speed and accuracy aggregated)
			P1 vs. P3	19	471	-0.024	0.086	[-0.205; 0.156]	[-0.024; -0.024]	14.343	18	0.706
			P1 vs. rest	30	791	-0.083	0.095	[-0.277; 0.111]	[-0.511; 0.345]	47.886	29	0.015
			P3 vs. rest	13	406	0.046	0.127	[-0.230; 0.322]	[-0.318; 0.410]	18.331	12	0.106
		Speed
			P1 vs. P3	14	331	-0.135	0.088	[-0.325; 0.055]	[-0.135; -0.135]	7.551	13	0.872
			P1 vs. rest	23	589	-0.035	0.094	[-0.229; 0.159]	[-0.267; 0.196]	25.976	22	0.253
			P3 vs. rest	11	307	0.121	0.149	[-0.211; 0.452]	[-0.286; 0.528]	15.651	10	0.11
		Accuracy
			P1 vs. P3	11	325	0.122	0.105	[-0.112; 0.356]	[0.122; 0.122]	8.375	10	0.592
			P1 vs. rest	19	521	-0.144	0.139	[-0.437; 0.148]	[-0.757; 0.468]	42.575	18	0.001
			P3 vs. rest	8	284	-0.177	0.101	[-0.416; 0.062]	[-0.177; -0.177]	4.869	7	0.676
	Naturally cycling, 3 phase definition
		Overall (speed and accuracy aggregated)
			P1 vs. P3	16	408	-0.071	0.085	[-0.253; 0.110]	[-0.071; -0.071]	10.181	15	0.808
			P1 vs. rest	28	737	-0.09	0.101	[-0.297; 0.118]	[-0.552; 0.373]	47.41	27	0.009
			P3 vs. rest	13	406	0.046	0.127	[-0.230; 0.322]	[-0.318; 0.410]	18.331	12	0.106
		Speed
			P1 vs. P3	13	313	-0.147	0.093	[-0.349; 0.055]	[-0.147; -0.147]	7.356	12	0.833
			P1 vs. rest	21	535	-0.072	0.099	[-0.279; 0.134]	[-0.321; 0.176]	24.09	20	0.239
			P3 vs. rest	11	307	0.121	0.149	[-0.211; 0.452]	[-0.286; 0.528]	15.651	10	0.11
		Accuracy
			P1 vs. P3	9	280	0.084	0.101	[-0.148; 0.317]	[0.084; 0.084]	5.323	8	0.723
			P1 vs. rest	18	491	-0.108	0.143	[-0.409; 0.193]	[-0.719; 0.503]	39.899	17	0.001
			P3 vs. rest	8	284	-0.177	0.101	[-0.416; 0.062]	[-0.177; -0.177]	4.869	7	0.676
	OC Users, 3 phase definition
		Overall (speed and accuracy aggregated)
			P1 vs. P3	2	47	0.064	0.014	[-0.120; 0.248]	[0.064; 0.064]	0.002	1	0.962
			P1 vs. rest	2	54	-0.001	0.198	[-2.520; 2.517]	[-0.001; -0.001]	0.49	1	0.484
			P3 vs. rest	-	-	-	-	-	-	-	-	-
		Speed
			P1 vs. P3	-	-	-	-	-	-	-	-	-
			P1 vs. rest	2	54	0.324	0.091	[-0.827; 1.476]	[0.324; 0.324]	0.101	1	0.751
			P3 vs. rest	-	-	-	-	-	-	-	-	-
		Accuracy
			P1 vs. P3	-	-	-	-	-	-	-	-	-
			P1 vs. rest	-	-	-	-	-	-	-	-	-
			P3 vs. rest	-	-	-	-	-	-	-	-	-
	80% Overlap studies, 3 phase definition
		Overall (speed and accuracy aggregated)
			P1 vs. P3	7	140	0.027	0.067	[-0.138; 0.192]	[0.027; 0.027]	0.85	6	0.991
			P1 vs. rest	13	291	0.246	0.139	[-0.057; 0.549]	[-0.064; 0.556]	15.143	12	0.234
			P3 vs. rest	6	139	-0.135	0.161	[-0.549; 0.278]	[-0.135; -0.135]	4.169	5	0.525
		Speed
			P1 vs. P3	4	45	-0.161	0.183	[-0.743; 0.421]	[-0.161; -0.161]	0.89	3	0.828
			P1 vs. rest	9	184	0.109	0.12	[-0.169; 0.387]	[0.109; 0.109]	4.74	8	0.785
			P3 vs. rest	4	40	-0.291	0.311	[-1.281; 0.699]	[-0.291; -0.291]	2.205	3	0.531
		Accuracy
			P1 vs. P3	5	128	0.058	0.076	[-0.154; 0.270]	[0.058; 0.058]	0.688	4	0.953
			P1 vs. rest	7	167	0.318	0.22	[-0.221; 0.858]	[-0.248; 0.885]	11.021	6	0.088
			P3 vs. rest	4	127	-0.139	0.203	[-0.784; 0.505]	[-0.446; 0.168]	3.816	3	0.282
	Hormone confirmation studies, 3 phase definition
		Overall (speed and accuracy aggregated)
			P1 vs. P3	8	214	-0.056	0.097	[-0.286; 0.174]	[-0.056; -0.056]	3.26	7	0.86
			P1 vs. rest	13	310	0.12	0.184	[-0.280; 0.521]	[-0.563; 0.804]	28.547	12	0.005
			P3 vs. rest	6	229	0.01	0.067	[-0.163; 0.183]	[0.01; 0.01]	1.227	5	0.942
		Speed
			P1 vs. P3	5	119	-0.216	0.144	[-0.617; 0.185]	[-0.216; -0.216]	2.247	4	0.69
			P1 vs. rest	8	194	0.018	0.161	[-0.363; 0.398]	[-0.21; 0.246]	8.005	7	0.332
			P3 vs. rest	5	180	0.055	0.081	[-0.169; 0.279]	[0.055; 0.055]	1.109	4	0.893
		Accuracy
			P1 vs. P3	6	164	0.12	0.079	[-0.084; 0.323]	[0.120; 0.120]	1.19	5	0.946
			P1 vs. rest	10	227	0.111	0.223	[-0.393; 0.616]	[-0.649; 0.872]	23.004	9	0.006
			P3 vs. rest	5	197	-0.102	0.075	[-0.311; 0.107]	[-0.102; -0.102]	1.053	4	0.902
