# Supplementary material for: Menstrual cycle effects on cognitive performance: A meta-analysis
Source: PLoS One. 2025 Mar 17;20(3):e0318576. doi: 10.1371/journal.pone.0318576 (PMC11913300; doi:10.1371/journal.pone.0318576)
Supplement: S3 Table — All values represent Hedges’ g effect sizes. P1 = Menstrual phase, P2 = Follicular phase, P3 = Ovulatory phase, P4 = Luteal phase, P5 = Premenstrual phase. (XLSX) [file pone.0318576.s003.xlsx]

## Sheet: S3 Table
S3 Table
Meta-analyses of Creativity Measures
	Phase comparison			K	N	g	SE g	95% CI	80% CR	Q	Q df	p
	Entire sample, 5 phase definition
		Overall (speed and accuracy aggregated)
			P1 vs. P2	-	-	-	-	-	-	-	-	-
			P1 vs. P3	4	66	-0.817	0.433	[-2.195; 0.560]	[-1.914; 0.279]	7.466	3	0.058
			P1 vs. P4	2	32	0.385	0.062	[-0.409; 1.179]	[0.385; 0.385]	0.027	1	0.871
			P1 vs. P5	2	34	0.089	0.838	[-10.565; 10.743]	[-3.193; 3.37]	5.224	1	0.022
			P2 vs. P3	-	-	-	-	-	-	-	-	-
			P2 vs. P4	-	-	-	-	-	-	-	-	-
			P2 vs. P5	-	-	-	-	-	-	-	-	-
			P3 vs. P4	2	32	1.528	1.118	[-12.672; 15.729]	[-2.958; 6.015]	6.702	1	0.01
			P3 vs. P5	3	84	0.155	0.83	[-3.418; 3.728]	[-2.468; 2.777]	30.709	2	0
			P4 vs. P5	-	-	-	-	-	-	-	-	-
		Speed
			P1 vs P2	-	-	-	-	-	-	-	-	-
			P1 vs P3	-	-	-	-	-	-	-	-	-
			P1 vs P4	-	-	-	-	-	-	-	-	-
			P1 vs P5	-	-	-	-	-	-	-	-	-
			P2 vs P3	-	-	-	-	-	-	-	-	-
			P2 vs P4	-	-	-	-	-	-	-	-	-
			P2 vs P5	-	-	-	-	-	-	-	-	-
			P3 vs P4	-	-	-	-	-	-	-	-	-
			P3 vs P5	-	-	-	-	-	-	-	-	-
			P4 vs P5	-	-	-	-	-	-	-	-	-
		Accuracy
			P1 vs. P2	-	-	-	-	-	-	-	-	-
			P1 vs. P3	4	66	-0.817	0.433	[-2.195; 0.560]	[-1.914; 0.279]	7.466	3	0.058
			P1 vs. P4	2	32	0.385	0.062	[-0.409; 1.179]	[0.385; 0.385]	0.027	1	0.871
			P1 vs. P5	2	34	0.089	0.838	[-10.565; 10.743]	[-3.193; 3.37]	5.224	1	0.022
			P2 vs. P3	-	-	-	-	-	-	-	-	-
			P2 vs. P4	-	-	-	-	-	-	-	-	-
			P2 vs. P5	-	-	-	-	-	-	-	-	-
			P3 vs. P4	2	32	1.528	1.118	[-12.672; 15.729]	[-2.958; 6.015]	6.702	1	0.01
			P3 vs. P5	3	84	0.155	0.83	[-3.418; 3.728]	[-2.468; 2.777]	30.709	2	0
			P4 vs. P5	-	-	-	-	-	-	-	-	-
	Naturally cycling, 5 phase definition
		Overall (speed and accuracy aggregated)
			P1 vs. P2	-	-	-	-	-	-	-	-	-
			P1 vs. P3	3	49	-1.175	0.432	[-3.035; 0.686]	[-2.08; -0.27]	3.393	2	0.183
			P1 vs. P4	2	32	0.385	0.062	[-0.409; 1.179]	[0.385; 0.385]	0.027	1	0.871
			P1 vs. P5	-	-	-	-	-	-	-	-	-
			P2 vs. P3	-	-	-	-	-	-	-	-	-
			P2 vs. P4	-	-	-	-	-	-	-	-	-
			P2 vs. P5	-	-	-	-	-	-	-	-	-
			P3 vs. P4	2	32	1.528	1.118	[-12.672; 15.729]	[-2.958; 6.015]	6.702	1	0.01
			P3 vs. P5	2	67	0.366	1.245	[-15.449; 16.181]	[-4.964; 5.696]	31.244	1	0
			P4 vs. P5	-	-	-	-	-	-	-	-	-
		Speed
			P1 vs P2	-	-	-	-	-	-	-	-	-
			P1 vs P3	-	-	-	-	-	-	-	-	-
			P1 vs P4	-	-	-	-	-	-	-	-	-
			P1 vs P5	-	-	-	-	-	-	-	-	-
			P2 vs P3	-	-	-	-	-	-	-	-	-
			P2 vs P4	-	-	-	-	-	-	-	-	-
			P2 vs P5	-	-	-	-	-	-	-	-	-
			P3 vs P4	-	-	-	-	-	-	-	-	-
			P3 vs P5	-	-	-	-	-	-	-	-	-
			P4 vs P5	-	-	-	-	-	-	-	-	-
		Accuracy
			P1 vs. P2	-	-	-	-	-	-	-	-	-
			P1 vs. P3	3	49	-1.175	0.432	[-3.035; 0.686]	[-2.08; -0.27]	3.393	2	0.183
			P1 vs. P4	2	32	0.385	0.062	[-0.409; 1.179]	[0.385; 0.385]	0.027	1	0.871
			P1 vs. P5	-	-	-	-	-	-	-	-	-
			P2 vs. P3	-	-	-	-	-	-	-	-	-
			P2 vs. P4	-	-	-	-	-	-	-	-	-
			P2 vs. P5	-	-	-	-	-	-	-	-	-
			P3 vs. P4	2	32	1.528	1.118	[-12.672; 15.729]	[-2.958; 6.015]	6.702	1	0.01
			P3 vs. P5	2	67	0.366	1.245	[-15.449; 16.181]	[-4.964; 5.696]	31.244	1	0
			P4 vs. P5	-	-	-	-	-	-	-	-	-
	OC Users, 5 phase definition
		Overall (speed and accuracy aggregated)
			P1 vs. P2	-	-	-	-	-	-	-	-	-
			P1 vs. P3	-	-	-	-	-	-	-	-	-
			P1 vs. P4	-	-	-	-	-	-	-	-	-
			P1 vs. P5	-	-	-	-	-	-	-	-	-
			P2 vs. P3	-	-	-	-	-	-	-	-	-
			P2 vs. P4	-	-	-	-	-	-	-	-	-
			P2 vs. P5	-	-	-	-	-	-	-	-	-
			P3 vs. P4	-	-	-	-	-	-	-	-	-
			P3 vs. P5	-	-	-	-	-	-	-	-	-
			P4 vs. P5	-	-	-	-	-	-	-	-	-
		Speed
			P1 vs P2	-	-	-	-	-	-	-	-	-
			P1 vs P3	-	-	-	-	-	-	-	-	-
			P1 vs P4	-	-	-	-	-	-	-	-	-
			P1 vs P5	-	-	-	-	-	-	-	-	-
			P2 vs P3	-	-	-	-	-	-	-	-	-
			P2 vs P4	-	-	-	-	-	-	-	-	-
			P2 vs P5	-	-	-	-	-	-	-	-	-
			P3 vs P4	-	-	-	-	-	-	-	-	-
			P3 vs P5	-	-	-	-	-	-	-	-	-
			P4 vs P5	-	-	-	-	-	-	-	-	-
		Accuracy
			P1 vs. P2	-	-	-	-	-	-	-	-	-
			P1 vs. P3	-	-	-	-	-	-	-	-	-
			P1 vs. P4	-	-	-	-	-	-	-	-	-
			P1 vs. P5	-	-	-	-	-	-	-	-	-
			P2 vs. P3	-	-	-	-	-	-	-	-	-
			P2 vs. P4	-	-	-	-	-	-	-	-	-
			P2 vs. P5	-	-	-	-	-	-	-	-	-
			P3 vs. P4	-	-	-	-	-	-	-	-	-
			P3 vs. P5	-	-	-	-	-	-	-	-	-
			P4 vs. P5	-	-	-	-	-	-	-	-	-
	80% Overlap studies, 5 phase definition
		Overall (speed and accuracy aggregated)
			P1 vs. P2	-	-	-	-	-	-	-	-	-
			P1 vs. P3	3	49	-1.175	0.432	[-3.035; 0.686]	[-2.08; -0.270]	3.393	2	0.183
			P1 vs. P4	-	-	-	-	-	-	-	-	-
			P1 vs. P5	-	-	-	-	-	-	-	-	-
			P2 vs. P3	-	-	-	-	-	-	-	-	-
			P2 vs. P4	-	-	-	-	-	-	-	-	-
			P2 vs. P5	-	-	-	-	-	-	-	-	-
			P3 vs. P4	-	-	-	-	-	-	-	-	-
			P3 vs. P5	-	-	-	-	-	-	-	-	-
			P4 vs. P5	-	-	-	-	-	-	-	-	-
		Speed
			P1 vs P2	-	-	-	-	-	-	-	-	-
			P1 vs P3	-	-	-	-	-	-	-	-	-
			P1 vs P4	-	-	-	-	-	-	-	-	-
			P1 vs P5	-	-	-	-	-	-	-	-	-
			P2 vs P3	-	-	-	-	-	-	-	-	-
			P2 vs P4	-	-	-	-	-	-	-	-	-
			P2 vs P5	-	-	-	-	-	-	-	-	-
			P3 vs P4	-	-	-	-	-	-	-	-	-
			P3 vs P5	-	-	-	-	-	-	-	-	-
			P4 vs P5	-	-	-	-	-	-	-	-	-
		Accuracy
			P1 vs. P2	-	-	-	-	-	-	-	-	-
			P1 vs. P3	3	49	-1.175	0.432	[-3.035; 0.686]	[-2.08; -0.270]	3.393	2	0.183
			P1 vs. P4	-	-	-	-	-	-	-	-	-
			P1 vs. P5	-	-	-	-	-	-	-	-	-
			P2 vs. P3	-	-	-	-	-	-	-	-	-
			P2 vs. P4	-	-	-	-	-	-	-	-	-
			P2 vs. P5	-	-	-	-	-	-	-	-	-
			P3 vs. P4	-	-	-	-	-	-	-	-	-
			P3 vs. P5	-	-	-	-	-	-	-	-	-
			P4 vs. P5	-	-	-	-	-	-	-	-	-
	Hormone confirmation studies, 5 phase definition
		Overall (speed and accuracy aggregated)
			P1 vs. P2	-	-	-	-	-	-	-	-	-
			P1 vs. P3	3	49	-1.175	0.432	[-3.035; 0.686]	[-2.08; -0.27]	3.393	2	0.183
			P1 vs. P4	2	32	0.385	0.062	[-0.409; 1.179]	[0.385; 0.385]	0.027	1	0.871
			P1 vs. P5	-	-	-	-	-	-	-	-	-
			P2 vs. P3	-	-	-	-	-	-	-	-	-
			P2 vs. P4	-	-	-	-	-	-	-	-	-
			P2 vs. P5	-	-	-	-	-	-	-	-	-
			P3 vs. P4	2	32	1.528	1.118	[-12.672; 15.729]	[-2.958; 6.015]	6.702	1	0.01
			P3 vs. P5	-	-	-	-	-	-	-	-	-
			P4 vs. P5	-	-	-	-	-	-	-	-	-
		Speed
			P1 vs P2	-	-	-	-	-	-	-	-	-
			P1 vs P3	-	-	-	-	-	-	-	-	-
			P1 vs P4	-	-	-	-	-	-	-	-	-
			P1 vs P5	-	-	-	-	-	-	-	-	-
			P2 vs P3	-	-	-	-	-	-	-	-	-
			P2 vs P4	-	-	-	-	-	-	-	-	-
			P2 vs P5	-	-	-	-	-	-	-	-	-
			P3 vs P4	-	-	-	-	-	-	-	-	-
			P3 vs P5	-	-	-	-	-	-	-	-	-
			P4 vs P5	-	-	-	-	-	-	-	-	-
		Accuracy
			P1 vs. P2	-	-	-	-	-	-	-	-	-
			P1 vs. P3	3	49	-1.175	0.432	[-3.035; 0.686]	[-2.08; -0.27]	3.393	2	0.183
			P1 vs. P4	2	32	0.385	0.062	[-0.409; 1.179]	[0.385; 0.385]	0.027	1	0.871
			P1 vs. P5	-	-	-	-	-	-	-	-	-
			P2 vs. P3	-	-	-	-	-	-	-	-	-
			P2 vs. P4	-	-	-	-	-	-	-	-	-
			P2 vs. P5	-	-	-	-	-	-	-	-	-
			P3 vs. P4	2	32	1.528	1.118	[-12.672; 15.729]	[-2.958; 6.015]	6.702	1	0.01
			P3 vs. P5	-	-	-	-	-	-	-	-	-
			P4 vs. P5	-	-	-	-	-	-	-	-	-
	Entire sample, 3 phase definition
		Overall (speed and accuracy aggregated)
			P1 vs. P3	4	66	-0.817	0.433	[-2.195; 0.560]	[-1.914; 0.279]	7.466	3	0.058
			P1 vs. rest	4	66	0.237	0.354	[-0.890; 1.363]	[-0.533; 1.006]	5.36	3	0.147
			P3 vs. rest	5	116	0.463	0.648	[-1.335; 2.262]	[-1.664; 2.591]	48.377	4	0
		Speed
			P1 vs. P3	-	-	-	-	-	-	-	-	-
			P1 vs. rest	-	-	-	-	-	-	-	-	-
			P3 vs. rest	-	-	-	-	-	-	-	-	-
		Accuracy
			P1 vs. P3	4	66	-0.817	0.433	[-2.195; 0.560]	[-1.914; 0.279]	7.466	3	0.058
			P1 vs. rest	4	66	0.237	0.354	[-0.890; 1.363]	[-0.533; 1.006]	5.36	3	0.147
			P3 vs. rest	5	116	0.463	0.648	[-1.335; 2.262]	[-1.664; 2.591]	48.377	4	0
	Naturally cycling, 3 phase definition
		Overall (speed and accuracy aggregated)
			P1 vs. P3	3	49	-1.175	0.432	[-3.035; 0.686]	[-2.080; -0.270]	3.393	2	0.183
			P1 vs. rest	3	49	0.569	0.19	[-0.246; 1.385]	[0.569; 0.569]	0.735	2	0.693
			P3 vs. rest	4	99	0.679	0.76	[-1.740; 3.099]	[-1.725; 3.083]	44.024	3	0
		Speed
			P1 vs. P3	-	-	-	-	-	-	-	-	-
			P1 vs. rest	-	-	-	-	-	-	-	-	-
			P3 vs. rest	-	-	-	-	-	-	-	-	-
		Accuracy
			P1 vs. P3	3	49	-1.175	0.432	[-3.035; 0.686]	[-2.080; -0.270]	3.393	2	0.183
			P1 vs. rest	3	49	0.569	0.19	[-0.246; 1.385]	[0.569; 0.569]	0.735	2	0.693
			P3 vs. rest	4	99	0.679	0.76	[-1.740; 3.099]	[-1.725; 3.083]	44.024	3	0
	OC Users, 3 phase definition
		Overall (speed and accuracy aggregated)
			P1 vs. P3	-	-	-	-	-	-	-	-	-
			P1 vs. rest	-	-	-	-	-	-	-	-	-
			P3 vs. rest	-	-	-	-	-	-	-	-	-
		Speed
			P1 vs. P3	-	-	-	-	-	-	-	-	-
			P1 vs. rest	-	-	-	-	-	-	-	-	-
			P3 vs. rest	-	-	-	-	-	-	-	-	-
		Accuracy
			P1 vs. P3	-	-	-	-	-	-	-	-	-
			P1 vs. rest	-	-	-	-	-	-	-	-	-
			P3 vs. rest	-	-	-	-	-	-	-	-	-
	80% Overlap studies, 3 phase definition
		Overall (speed and accuracy aggregated)
			P1 vs. P3	3	49	-1.175	0.432	[-3.035; 0.686]	[-2.08; -0.27]	3.393	2	0.183
			P1 vs. rest	-	-	-	-	-	-	-	-	-
			P3 vs. rest	2	66	0.167	0.305	[-3.711; 4.045]	[-0.58; 0.914]	1.462	1	0.227
		Speed
			P1 vs. P3	-	-	-	-	-	-	-	-	-
			P1 vs. rest	-	-	-	-	-	-	-	-	-
			P3 vs. rest	-	-	-	-	-	-	-	-	-
		Accuracy
			P1 vs. P3	3	49	-1.175	0.432	[-3.035; 0.686]	[-2.08; -0.27]	3.393	2	0.183
			P1 vs. rest	-	-	-	-	-	-	-	-	-
			P3 vs. rest	2	66	0.167	0.305	[-3.711; 4.045]	[-0.58; 0.914]	1.462	1	0.227
	Hormone confirmation studies, 3 phase definition
		Overall (speed and accuracy aggregated)
			P1 vs. P3	3	49	-1.175	0.432	[-3.035; 0.686]	[-2.08; -0.27]	3.393	2	0.183
			P1 vs. rest	3	49	0.569	0.19	[-0.246; 1.385]	[0.569; 0.569]	0.735	2	0.693
			P3 vs. rest	3	49	2.071	1.11	[-2.703; 6.846]	[-1.331; 5.474]	16.867	2	0
		Speed
			P3 vs P4	-	-	-	-	-	-	-	-	-
			P3 vs P5	-	-	-	-	-	-	-	-	-
			P4 vs P5	-	-	-	-	-	-	-	-	-
		Accuracy
			P1 vs. P3	3	49	-1.175	0.432	[-3.035; 0.686]	[-2.08; -0.27]	3.393	2	0.183
			P1 vs. rest	3	49	0.569	0.19	[-0.246; 1.385]	[0.569; 0.569]	0.735	2	0.693
			P3 vs. rest	3	49	2.071	1.11	[-2.703; 6.846]	[-1.331; 5.474]	16.867	2	0
