# Supplementary material for: Menstrual cycle effects on cognitive performance: A meta-analysis
Source: PLoS One. 2025 Mar 17;20(3):e0318576. doi: 10.1371/journal.pone.0318576 (PMC11913300; doi:10.1371/journal.pone.0318576)
Supplement: S4 Table — All values represent Hedges’ g effect sizes. P1 = Menstrual phase, P2 = Follicular phase, P3 = Ovulatory phase, P4 = Luteal phase, P5 = Premenstrual phase. (XLSX) [file pone.0318576.s004.xlsx]

## Sheet: S4 Table
S4 Table
Meta-analyses of Executive Function Measures
	Phase comparison			K	N	g	SE g	95% CI	80% CR	Q	Q df	p
	Entire sample, 5 phase definition
		Overall (speed and accuracy aggregated)
			P1 vs. P2	6	165	0.062	0.094	[-0.180; 0.303]	[0.062; 0.062]	1.686	5	0.891
			P1 vs. P3	11	343	-0.022	0.123	[-0.297; 0.253]	[-0.263; 0.218]	12.245	10	0.269
			P1 vs. P4	21	597	-0.005	0.086	[-0.184; 0.175]	[-0.088; 0.078]	20.519	20	0.426
			P1 vs. P5	7	212	-0.023	0.027	[-0.089; 0.042]	[-0.023; -0.023]	0.211	6	1
			P2 vs. P3	2	43	-0.447	0.885	[-11.698; 10.804]	[-4.037; 3.143]	7.55	1	0.006
			P2 vs. P4	11	353	0.079	0.061	[-0.057; 0.215]	[0.079; 0.079]	3.084	10	0.979
			P2 vs. P5	13	356	-0.07	0.07	[-0.223; 0.083]	[-0.07; -0.07]	4.864	12	0.962
			P3 vs. P4	8	224	-0.056	0.242	[-0.629; 0.517]	[-0.855; 0.743]	21.792	7	0.003
			P3 vs. P5	6	282	-0.013	0.171	[-0.453; 0.426]	[-0.451; 0.424]	10.031	5	0.074
			P4 vs. P5	7	208	-0.017	0.107	[-0.278; 0.245]	[-0.017; -0.017]	3.321	6	0.768
		Speed
			P1 vs. P2	-	-	-	-	-	-	-	-	-
			P1 vs. P3	-	-	-	-	-	-	-	-	-
			P1 vs. P4	3	124	-0.046	0.085	[-0.411; 0.318]	[-0.046; -0.046]	0.423	2	0.81
			P1 vs. P5	-	-	-	-	-	-	-	-	-
			P2 vs. P3	-	-	-	-	-	-	-	-	-
			P2 vs. P4	4	87	0.238	0.128	[-0.168; 0.645]	[0.238; 0.238]	0.959	3	0.811
			P2 vs. P5	7	137	0.172	0.176	[-0.260; 0.603]	[0.172; 0.172]	5.749	6	0.452
			P3 vs. P4	-	-	-	-	-	-	-	-	-
			P3 vs. P5	-	-	-	-	-	-	-	-	-
			P4 vs. P5	-	-	-	-	-	-	-	-	-
		Accuracy
			P1 vs. P2	6	165	0.088	0.086	[-0.133; 0.308]	[0.088; 0.088]	1.402	5	0.924
			P1 vs. P3	11	343	-0.041	0.125	[-0.320; 0.239]	[-0.301; 0.220]	12.644	10	0.244
			P1 vs. P4	21	597	-0.028	0.094	[-0.224; 0.169]	[-0.274; 0.218]	24.546	20	0.219
			P1 vs. P5	7	212	-0.023	0.027	[-0.089; 0.042]	[-0.023; -0.023]	0.211	6	1
			P2 vs. P3	2	43	-0.558	0.798	[-10.700; 9.584]	[-3.732; 2.617]	6.056	1	0.014
			P2 vs. P4	11	352	0.078	0.06	[-0.055; 0.211]	[0.078; 0.078]	2.942	10	0.983
			P2 vs. P5	11	295	-0.104	0.062	[-0.243; 0.035]	[-0.104; -0.104]	2.647	10	0.989
			P3 vs. P4	8	224	-0.101	0.251	[-0.696; 0.494]	[-0.943; 0.741]	23.362	7	0.001
			P3 vs. P5	6	282	-0.013	0.171	[-0.453; 0.426]	[-0.451; 0.424]	10.031	5	0.074
			P4 vs. P5	7	208	-0.017	0.107	[-0.278; 0.245]	[-0.017; -0.017]	3.321	6	0.768
	Naturally cycling, 5 phase definition
		Overall (speed and accuracy aggregated)
			P1 vs. P2	4	115	0.088	0.143	[-0.366; 0.542]	[0.088; 0.088]	1.628	3	0.653
			P1 vs. P3	8	262	-0.126	0.09	[-0.340; 0.087]	[-0.126; -0.126]	3.523	7	0.833
			P1 vs. P4	17	500	0	0.105	[-0.222; 0.223]	[-0.272; 0.273]	20.566	16	0.196
			P1 vs. P5	4	129	0.009	0.008	[-0.018; 0.036]	[0.009; 0.009]	0.006	3	1
			P2 vs. P3	2	43	-0.447	0.885	[-11.698; 10.804]	[-4.037; 3.143]	7.55	1	0.006
			P2 vs. P4	8	280	0.085	0.08	[-0.105; 0.275]	[0.085; 0.085]	2.985	7	0.886
			P2 vs. P5	8	241	-0.123	0.096	[-0.351; 0.105]	[-0.123; -0.123]	3.653	7	0.819
			P3 vs. P4	6	175	0.065	0.283	[-0.663; 0.793]	[-0.793; 0.924]	16.821	5	0.005
			P3 vs. P5	5	250	0.099	0.093	[-0.158; 0.357]	[0.099; 0.099]	2.088	4	0.719
			P4 vs. P5	4	130	-0.013	0.191	[-0.619; 0.594]	[-0.211; 0.186]	3.338	3	0.342
		Speed
			P1 vs. P2	-	-	-	-	-	-	-	-	-
			P1 vs. P3	-	-	-	-	-	-	-	-	-
			P1 vs. P4	3	124	-0.046	0.085	[-0.411; 0.318]	[-0.046; -0.046]	0.423	2	0.81
			P1 vs. P5	-	-	-	-	-	-	-	-	-
			P2 vs. P3	-	-	-	-	-	-	-	-	-
			P2 vs. P4	3	61	0.341	0.135	[-0.241; 0.923]	[0.341; 0.341]	0.497	2	0.78
			P2 vs. P5	4	73	0.193	0.303	[-0.772; 1.157]	[-0.381; 0.766]	4.505	3	0.212
			P3 vs. P4	-	-	-	-	-	-	-	-	-
			P3 vs. P5	-	-	-	-	-	-	-	-	-
			P4 vs. P5	-	-	-	-	-	-	-	-	-
		Accuracy
			P1 vs. P2	4	115	0.126	0.126	[-0.277; 0.528]	[0.126; 0.126]	1.278	3	0.734
			P1 vs. P3	8	262	-0.15	0.091	[-0.366; 0.066]	[-0.15; -0.150]	3.603	7	0.824
			P1 vs. P4	17	500	-0.027	0.115	[-0.271; 0.217]	[-0.402; 0.348]	24.651	16	0.076
			P1 vs. P5	4	129	0.009	0.008	[-0.018; 0.036]	[0.009; 0.009]	0.006	3	1
			P2 vs. P3	2	43	-0.558	0.798	[-10.700; 9.584]	[-3.732; 2.617]	6.056	1	0.014
			P2 vs. P4	8	280	0.079	0.077	[-0.104; 0.261]	[0.079; 0.079]	2.759	7	0.906
			P2 vs. P5	7	211	-0.157	0.085	[-0.365; 0.052]	[-0.157; -0.157]	2.126	6	0.908
			P3 vs. P4	6	175	0.009	0.301	[-0.766; 0.783]	[-0.926; 0.944]	18.99	5	0.002
			P3 vs. P5	5	250	0.099	0.093	[-0.158; 0.357]	[0.099; 0.099]	2.088	4	0.719
			P4 vs. P5	4	130	-0.013	0.191	[-0.619; 0.594]	[-0.211; 0.186]	3.338	3	0.342
	OC Users, 5 phase definition
		Overall (speed and accuracy aggregated)
			P1 vs. P2	2	50	0	0	-	-	0	1	1
			P1 vs. P3	3	81	0.334	0.396	[-1.369; 2.037]	[-0.709; 1.377]	5.735	2	0.057
			P1 vs. P4	4	97	-0.03	0.024	[-0.106; 0.046]	[-0.03; -0.030]	0.038	3	0.998
			P1 vs. P5	3	83	-0.074	0.057	[-0.319; 0.172]	[-0.074; -0.074]	0.125	2	0.94
			P2 vs. P3	-	-	-	-	-	-	-	-	-
			P2 vs. P4	2	48	0	0	-	-	0	1	1
			P2 vs. P5	2	51	0	0	-	-	0	1	1
			P3 vs. P4	2	49	-0.498	0.446	[-6.169; 5.173]	[-1.919; 0.922]	2.149	1	0.143
			P3 vs. P5	-	-	-	-	-	-	-	-	-
			P4 vs. P5	3	78	-0.024	0.019	[-0.105; 0.057]	[-0.024; -0.024]	0.013	2	0.994
		Speed
			P1 vs P2	-	-	-	-	-	-	-	-	-
			P1 vs P3	-	-	-	-	-	-	-	-	-
			P1 vs P4	-	-	-	-	-	-	-	-	-
			P1 vs P5	-	-	-	-	-	-	-	-	-
			P2 vs P3	-	-	-	-	-	-	-	-	-
			P2 vs P4	-	-	-	-	-	-	-	-	-
			P2 vs P5	-	-	-	-	-	-	-	-	-
			P3 vs P4	-	-	-	-	-	-	-	-	-
			P3 vs P5	-	-	-	-	-	-	-	-	-
			P4 vs P5	-	-	-	-	-	-	-	-	-
		Accuracy
			P1 vs. P2	2	50	0	0	-	-	0	1	1
			P1 vs. P3	3	81	0.334	0.396	[-1.369; 2.037]	[-0.709; 1.377]	5.735	2	0.057
			P1 vs. P4	4	97	-0.03	0.024	[-0.106; 0.046]	[-0.030; -0.030]	0.038	3	0.998
			P1 vs. P5	3	83	-0.074	0.057	[-0.319; 0.172]	[-0.074; -0.074]	0.125	2	0.94
			P2 vs. P3	-	-	-	-	-	-	-	-	-
			P2 vs. P4	2	48	0	0	-	-	0	1	1
			P2 vs. P5	2	51	0	0	-	-	0	1	1
			P3 vs. P4	2	49	-0.498	0.446	[-6.169; 5.173]	[-1.919; 0.922]	2.149	1	0.143
			P3 vs. P5	-	-	-	-	-	-	-	-	-
			P4 vs. P5	3	78	-0.024	0.019	[-0.105; 0.057]	[-0.024; -0.024]	0.013	2	0.994
	80% Overlap studies, 5 phase definition
		Overall (speed and accuracy aggregated)
			P1 vs. P2	-	-	-	-	-	-	-	-	-
			P1 vs. P3	5	127	-0.082	0.111	[-0.391; 0.227]	[-0.082; -0.082]	1.445	4	0.836
			P1 vs. P4	10	259	-0.059	0.111	[-0.309; 0.191]	[-0.059; -0.059]	6.563	9	0.683
			P1 vs. P5	2	57	0.02	0.016	[-0.188; 0.228]	[0.020; 0.020]	0.004	1	0.953
			P2 vs. P3	-	-	-	-	-	-	-	-	-
			P2 vs. P4	2	108	-0.026	0.16	[-2.053; 2.000]	[-0.026; -0.026]	0.661	1	0.416
			P2 vs. P5	2	40	-0.143	0.295	[-3.885; 3.600]	[-0.143; -0.143]	0.775	1	0.379
			P3 vs. P4	2	32	0.176	0.177	[-2.074; 2.425]	[0.176; 0.176]	0.216	1	0.642
			P3 vs. P5	2	99	0.076	0.075	[-0.878; 1.030]	[0.076; 0.076]	0.134	1	0.715
			P4 vs. P5	2	49	-0.035	0.549	[-7.016; 6.945]	[-2.045; 1.974]	3.403	1	0.065
		Speed
			P1 vs. P2	-	-	-	-	-	-	-	-	-
			P1 vs. P3	-	-	-	-	-	-	-	-	-
			P1 vs. P4	-	-	-	-	-	-	-	-	-
			P1 vs. P5	-	-	-	-	-	-	-	-	-
			P2 vs. P3	-	-	-	-	-	-	-	-	-
			P2 vs. P4	-	-	-	-	-	-	-	-	-
			P2 vs. P5	2	40	-0.016	0.571	[-7.270; 7.237]	[-2.049; 2.017]	3.024	1	0.082
			P3 vs. P4	-	-	-	-	-	-	-	-	-
			P3 vs. P5	-	-	-	-	-	-	-	-	-
			P4 vs. P5	-	-	-	-	-	-	-	-	-
		Accuracy
			P1 vs. P2	-	-	-	-	-	-	-	-	-
			P1 vs. P3	5	127	-0.058	0.121	[-0.392; 0.277]	[-0.058; -0.058]	1.697	4	0.791
			P1 vs. P4	10	259	-0.067	0.11	[-0.316; 0.182]	[-0.067; -0.067]	6.496	9	0.689
			P1 vs. P5	2	57	0.02	0.016	[-0.188; 0.228]	[0.02; 0.02]	0.004	1	0.953
			P2 vs. P3	-	-	-	-	-	-	-	-	-
			P2 vs. P4	2	108	-0.026	0.16	[-2.053; 2.000]	[-0.026; -0.026]	0.661	1	0.416
			P2 vs. P5	-	-	-	-	-	-	-	-	-
			P3 vs. P4	2	32	0.176	0.177	[-2.074; 2.425]	[0.176; 0.176]	0.216	1	0.642
			P3 vs. P5	2	99	0.076	0.075	[-0.878; 1.030]	[0.076; 0.076]	0.134	1	0.715
			P4 vs. P5	2	49	-0.035	0.549	[-7.016; 6.945]	[-2.045; 1.974]	3.403	1	0.065
	Hormone confirmation studies, 5 phase definition
		Overall (speed and accuracy aggregated)
			P1 vs. P2	-	-	-	-	-	-	-	-	-
			P1 vs. P3	5	127	-0.082	0.111	[-0.391; 0.227]	[-0.082; -0.082]	1.445	4	0.836
			P1 vs. P4	9	178	0.14	0.214	[-0.354; 0.634]	[-0.459; 0.739]	14.439	8	0.071
			P1 vs. P5	-	-	-	-	-	-	-	-	-
			P2 vs. P3	-	-	-	-	-	-	-	-	-
			P2 vs. P4	4	153	0.07	0.135	[-0.360; 0.501]	[0.070; 0.070]	2.002	3	0.572
			P2 vs. P5	2	47	-0.207	0.123	[-1.770; 1.356]	[-0.207; -0.207]	0.161	1	0.688
			P3 vs. P4	3	48	0.476	0.34	[-0.988; 1.940]	[0.051; 0.900]	2.342	2	0.31
			P3 vs. P5	-	-	-	-	-	-	-	-	-
			P4 vs. P5	-	-	-	-	-	-	-	-	-
		Speed
			P1 vs. P2	-	-	-	-	-	-	-	-	-
			P1 vs. P3	-	-	-	-	-	-	-	-	-
			P1 vs. P4	-	-	-	-	-	-	-	-	-
			P1 vs. P5	-	-	-	-	-	-	-	-	-
			P2 vs. P3	-	-	-	-	-	-	-	-	-
			P2 vs. P4	2	45	0.33	0.221	[-2.472; 3.132]	[0.330; 0.330]	0.495	1	0.482
			P2 vs. P5	2	47	-0.134	0.222	[-2.958; 2.689]	[-0.134; -0.134]	0.527	1	0.468
			P3 vs. P4	-	-	-	-	-	-	-	-	-
			P3 vs. P5	-	-	-	-	-	-	-	-	-
			P4 vs. P5	-	-	-	-	-	-	-	-	-
		Accuracy
			P1 vs. P2	-	-	-	-	-	-	-	-	-
			P1 vs. P3	5	127	-0.058	0.121	[-0.392; 0.277]	[-0.058; -0.058]	1.697	4	0.791
			P1 vs. P4	9	178	0.161	0.222	[-0.350; 0.672]	[-0.485; 0.807]	15.494	8	0.05
			P1 vs. P5	-	-	-	-	-	-	-	-	-
			P2 vs. P3	-	-	-	-	-	-	-	-	-
			P2 vs. P4	4	153	0.057	0.123	[-0.335; 0.449]	[0.057; 0.057]	1.658	3	0.646
			P2 vs. P5	-	-	-	-	-	-	-	-	-
			P3 vs. P4	3	48	0.476	0.34	[-0.988; 1.940]	[0.051; 0.900]	2.342	2	0.31
			P3 vs. P5	-	-	-	-	-	-	-	-	-
			P4 vs. P5	-	-	-	-	-	-	-	-	-
	Entire sample, 3 phase definition
		Overall (speed and accuracy aggregated)
			P1 vs. P3	11	343	-0.022	0.123	[-0.297; 0.253]	[-0.263; 0.218]	12.245	10	0.269
			P1 vs. rest	19	812	0.041	0.085	[-0.138; 0.221]	[-0.227; 0.309]	25.452	18	0.113
			P3 vs. rest	10	557	0.057	0.197	[-0.389; 0.504]	[-0.719; 0.834]	47.328	9	0
		Speed
			P1 vs. P3	-	-	-	-	-	-	-	-	-
			P1 vs. rest	-	-	-	-	-	-	-	-	-
			P3 vs. rest	-	-	-	-	-	-	-	-	-
		Accuracy
			P1 vs. P3	11	343	-0.041	0.125	[-0.320; 0.239]	[-0.301; 0.220]	12.644	10	0.244
			P1 vs. rest	19	812	0.046	0.086	[-0.135; 0.227]	[-0.231; 0.323]	25.97	18	0.1
			P3 vs. rest	10	557	0.057	0.197	[-0.389; 0.504]	[-0.719; 0.834]	47.328	9	0
	Naturally cycling, 3 phase definition
		Overall (speed and accuracy aggregated)
			P1 vs. P3	8	262	-0.126	0.09	[-0.340; 0.087]	[-0.126; -0.126]	3.523	7	0.833
			P1 vs. rest	15	608	0.071	0.111	[-0.167; 0.309]	[-0.311; 0.454]	24.912	14	0.035
			P3 vs. rest	8	458	0.226	0.177	[-0.192; 0.644]	[-0.371; 0.823]	24.364	7	0.001
		Speed
			P1 vs. P3	-	-	-	-	-	-	-	-	-
			P1 vs. rest	-	-	-	-	-	-	-	-	-
			P3 vs. rest	-	-	-	-	-	-	-	-	-
		Accuracy
			P1 vs. P3	8	262	-0.15	0.091	[-0.366; 0.066]	[-0.150; -0.150]	3.603	7	0.824
			P1 vs. rest	15	608	0.078	0.112	[-0.162; 0.318]	[-0.313; 0.468]	25.38	14	0.031
			P3 vs. rest	8	458	0.226	0.177	[-0.192; 0.644]	[-0.371; 0.823]	24.364	7	0.001
	OC Users, 3 phase definition
		Overall (speed and accuracy aggregated)
			P1 vs. P3	3	81	0.334	0.396	[-1.369; 2.037]	[-0.709; 1.377]	5.735	2	0.057
			P1 vs. rest	4	204	-0.046	0.032	[-0.147; 0.055]	[-0.046; -0.046]	0.147	3	0.986
			P3 vs. rest	2	99	-0.775	0.409	[-5.977; 4.428]	[-2.287; 0.737]	3.57	1	0.059
		Speed
			P1 vs. P3	-	-	-	-	-	-	-	-	-
			P1 vs. rest	-	-	-	-	-	-	-	-	-
			P3 vs. rest	-	-	-	-	-	-	-	-	-
		Accuracy
			P1 vs. P3	3	81	0.334	0.396	[-1.369; 2.037]	[-0.709; 1.377]	5.735	2	0.057
			P1 vs. rest	4	204	-0.046	0.032	[-0.147; 0.055]	[-0.046; -0.046]	0.147	3	0.986
			P3 vs. rest	2	99	-0.775	0.409	[-5.977; 4.428]	[-2.287; 0.737]	3.57	1	0.059
	80% Overlap studies, 3 phase definition
		Overall (speed and accuracy aggregated)
			P1 vs. P3	5	127	-0.082	0.111	[-0.391; 0.227]	[-0.082; -0.082]	1.445	4	0.836
			P1 vs. rest	9	332	-0.027	0.112	[-0.287; 0.232]	[-0.027; -0.027]	7.922	8	0.441
			P3 vs. rest	4	131	0.098	0.066	[-0.113; 0.309]	[0.098; 0.098]	0.404	3	0.939
		Speed
			P1 vs. P3	-	-	-	-	-	-	-	-	-
			P1 vs. rest	-	-	-	-	-	-	-	-	-
			P3 vs. rest	-	-	-	-	-	-	-	-	-
		Accuracy
			P1 vs. P3	5	127	-0.058	0.121	[-0.392; 0.277]	[-0.058; -0.058]	1.697	4	0.791
			P1 vs. rest	9	332	-0.027	0.112	[-0.287; 0.232]	[-0.027; -0.027]	7.922	8	0.441
			P3 vs. rest	4	131	0.098	0.066	[-0.113; 0.309]	[0.098; 0.098]	0.404	3	0.939
	Hormone confirmation studies, 3 phase definition
		Overall (speed and accuracy aggregated)
			P1 vs. P3	5	127	-0.082	0.111	[-0.391; 0.227]	[-0.082; -0.082]	1.445	4	0.836
			P1 vs. rest	9	203	0.159	0.238	[-0.390; 0.708]	[-0.618; 0.936]	20.349	8	0.009
			P3 vs. rest	4	97	0.217	0.232	[-0.522; 0.956]	[-0.097; 0.531]	3.616	3	0.306
		Speed
			P3 vs P4	-	-	-	-	-	-	-	-	-
			P3 vs P5	-	-	-	-	-	-	-	-	-
			P4 vs P5	-	-	-	-	-	-	-	-	-
		Accuracy
			P1 vs. P3	5	127	-0.058	0.121	[-0.392; 0.277]	[-0.058; -0.058]	1.697	4	0.791
			P1 vs. rest	9	203	0.18	0.24	[-0.372; 0.733]	[-0.605; 0.966]	20.639	8	0.008
			P3 vs. rest	4	97	0.217	0.232	[-0.522; 0.956]	[-0.097; 0.531]	3.616	3	0.306
