# Supplementary material for: Menstrual cycle effects on cognitive performance: A meta-analysis
Source: PLoS One. 2025 Mar 17;20(3):e0318576. doi: 10.1371/journal.pone.0318576 (PMC11913300; doi:10.1371/journal.pone.0318576)
Supplement: S5 Table — All values represent Hedges’ g effect sizes. P1 = Menstrual phase, P2 = Follicular phase, P3 = Ovulatory phase, P4 = Luteal phase, P5 = Premenstrual phase. (XLSX) [file pone.0318576.s005.xlsx]

## Sheet: S5 Table
S5 Table
Meta-analyses of Intelligence Measures
	Phase comparison			K	N	g	SE g	95% CI	80% CR	Q	Q df	p
	Entire sample, 5 phase definition
		Overall (speed and accuracy aggregated)
			P1 vs. P2	-	-	-	-	-	-	-	-	-
			P1 vs. P3	6	199	0.396	0.455	[-0.773; 1.566]	[-1.159; 1.952]	47.591	5	0
			P1 vs. P4	3	102	-0.33	0.234	[-1.338; 0.678]	[-0.700; 0.039]	2.608	2	0.271
			P1 vs. P5	-	-	-	-	-	-	-	-	-
			P2 vs. P3	-	-	-	-	-	-	-	-	-
			P2 vs. P4	2	80	0.192	0.111	[-1.212; 1.597]	[0.192; 0.192]	0.231	1	0.631
			P2 vs. P5	-	-	-	-	-	-	-	-	-
			P3 vs. P4	2	78	-0.072	0.039	[-0.569; 0.424]	[-0.072; -0.072]	0.028	1	0.867
			P3 vs. P5	-	-	-	-	-	-	-	-	-
			P4 vs. P5	-	-	-	-	-	-	-	-	-
		Speed
			P1 vs P2	-	-	-	-	-	-	-	-	-
			P1 vs P3	-	-	-	-	-	-	-	-	-
			P1 vs P4	-	-	-	-	-	-	-	-	-
			P1 vs P5	-	-	-	-	-	-	-	-	-
			P2 vs P3	-	-	-	-	-	-	-	-	-
			P2 vs P4	-	-	-	-	-	-	-	-	-
			P2 vs P5	-	-	-	-	-	-	-	-	-
			P3 vs P4	-	-	-	-	-	-	-	-	-
			P3 vs P5	-	-	-	-	-	-	-	-	-
			P4 vs P5	-	-	-	-	-	-	-	-	-
		Accuracy
			P1 vs. P2	-	-	-	-	-	-	-	-	-
			P1 vs. P3	6	199	0.396	0.455	[-0.773; 1.566]	[-1.159; 1.952]	47.591	5	0
			P1 vs. P4	3	102	-0.33	0.234	[-1.338; 0.678]	[-0.700; 0.039]	2.608	2	0.271
			P1 vs. P5	-	-	-	-	-	-	-	-	-
			P2 vs. P3	-	-	-	-	-	-	-	-	-
			P2 vs. P4	2	80	0.192	0.111	[-1.212; 1.597]	[0.192; 0.192]	0.231	1	0.631
			P2 vs. P5	-	-	-	-	-	-	-	-	-
			P3 vs. P4	2	78	-0.072	0.039	[-0.569; 0.424]	[-0.072; -0.072]	0.028	1	0.867
			P3 vs. P5	-	-	-	-	-	-	-	-	-
			P4 vs. P5	-	-	-	-	-	-	-	-	-
	Naturally cycling, 5 phase definition
		Overall (speed and accuracy aggregated)
			P1 vs. P2	-	-	-	-	-	-	-	-	-
			P1 vs. P3	5	170	0.508	0.539	[-0.990; 2.006]	[-1.258; 2.274]	45.523	4	0
			P1 vs. P4	-	-	-	-	-	-	-	-	-
			P1 vs. P5	-	-	-	-	-	-	-	-	-
			P2 vs. P3	-	-	-	-	-	-	-	-	-
			P2 vs. P4	2	80	0.192	0.111	[-1.212; 1.597]	[0.192; 0.192]	0.231	1	0.631
			P2 vs. P5	-	-	-	-	-	-	-	-	-
			P3 vs. P4	2	78	-0.072	0.039	[-0.569; 0.424]	[-0.072; -0.072]	0.028	1	0.867
			P3 vs. P5	-	-	-	-	-	-	-	-	-
			P4 vs. P5	-	-	-	-	-	-	-	-	-
		Speed
			P1 vs P2	-	-	-	-	-	-	-	-	-
			P1 vs P3	-	-	-	-	-	-	-	-	-
			P1 vs P4	-	-	-	-	-	-	-	-	-
			P1 vs P5	-	-	-	-	-	-	-	-	-
			P2 vs P3	-	-	-	-	-	-	-	-	-
			P2 vs P4	-	-	-	-	-	-	-	-	-
			P2 vs P5	-	-	-	-	-	-	-	-	-
			P3 vs P4	-	-	-	-	-	-	-	-	-
			P3 vs P5	-	-	-	-	-	-	-	-	-
			P4 vs P5	-	-	-	-	-	-	-	-	-
		Accuracy
			P1 vs. P2	-	-	-	-	-	-	-	-	-
			P1 vs. P3	5	170	0.508	0.539	[-0.990; 2.006]	[-1.258; 2.274]	45.523	4	0
			P1 vs. P4	3	102	-0.33	0.234	[-1.338; 0.678]	[-0.700; 0.039]	2.608	2	0.271
			P1 vs. P5	-	-	-	-	-	-	-	-	-
			P2 vs. P3	-	-	-	-	-	-	-	-	-
			P2 vs. P4	2	80	0.192	0.111	[-1.212; 1.597]	[0.192; 0.192]	0.231	1	0.631
			P2 vs. P5	-	-	-	-	-	-	-	-	-
			P3 vs. P4	2	78	-0.072	0.039	[-0.569; 0.424]	[-0.072; -0.072]	0.028	1	0.867
			P3 vs. P5	-	-	-	-	-	-	-	-	-
			P4 vs. P5	-	-	-	-	-	-	-	-	-
	OC Users, 5 phase definition
		Overall (speed and accuracy aggregated)
			P1 vs P2	-	-	-	-	-	-	-	-	-
			P1 vs P3	-	-	-	-	-	-	-	-	-
			P1 vs P4	-	-	-	-	-	-	-	-	-
			P1 vs P5	-	-	-	-	-	-	-	-	-
			P2 vs P3	-	-	-	-	-	-	-	-	-
			P2 vs P4	-	-	-	-	-	-	-	-	-
			P2 vs P5	-	-	-	-	-	-	-	-	-
			P3 vs P4	-	-	-	-	-	-	-	-	-
			P3 vs P5	-	-	-	-	-	-	-	-	-
			P4 vs P5	-	-	-	-	-	-	-	-	-
		Speed
			P1 vs P2	-	-	-	-	-	-	-	-	-
			P1 vs P3	-	-	-	-	-	-	-	-	-
			P1 vs P4	-	-	-	-	-	-	-	-	-
			P1 vs P5	-	-	-	-	-	-	-	-	-
			P2 vs P3	-	-	-	-	-	-	-	-	-
			P2 vs P4	-	-	-	-	-	-	-	-	-
			P2 vs P5	-	-	-	-	-	-	-	-	-
			P3 vs P4	-	-	-	-	-	-	-	-	-
			P3 vs P5	-	-	-	-	-	-	-	-	-
			P4 vs P5	-	-	-	-	-	-	-	-	-
		Accuracy
			P1 vs P2	-	-	-	-	-	-	-	-	-
			P1 vs P3	-	-	-	-	-	-	-	-	-
			P1 vs P4	-	-	-	-	-	-	-	-	-
			P1 vs P5	-	-	-	-	-	-	-	-	-
			P2 vs P3	-	-	-	-	-	-	-	-	-
			P2 vs P4	-	-	-	-	-	-	-	-	-
			P2 vs P5	-	-	-	-	-	-	-	-	-
			P3 vs P4	-	-	-	-	-	-	-	-	-
			P3 vs P5	-	-	-	-	-	-	-	-	-
			P4 vs P5	-	-	-	-	-	-	-	-	-
	80% Overlap studies, 5 phase definition
		Overall (speed and accuracy aggregated)
			P1 vs. P2	-	-	-	-	-	-	-	-	-
			P1 vs. P3	3	93	1.353	0.757	[-1.906; 4.612]	[-0.994; 3.7]	20.017	2	0
			P1 vs. P4	-	-	-	-	-	-	-	-	-
			P1 vs. P5	-	-	-	-	-	-	-	-	-
			P2 vs. P3	-	-	-	-	-	-	-	-	-
			P2 vs. P4	-	-	-	-	-	-	-	-	-
			P2 vs. P5	-	-	-	-	-	-	-	-	-
			P3 vs. P4	-	-	-	-	-	-	-	-	-
			P3 vs. P5	-	-	-	-	-	-	-	-	-
			P4 vs. P5	-	-	-	-	-	-	-	-	-
		Speed
			P1 vs P2	-	-	-	-	-	-	-	-	-
			P1 vs P3	-	-	-	-	-	-	-	-	-
			P1 vs P4	-	-	-	-	-	-	-	-	-
			P1 vs P5	-	-	-	-	-	-	-	-	-
			P2 vs P3	-	-	-	-	-	-	-	-	-
			P2 vs P4	-	-	-	-	-	-	-	-	-
			P2 vs P5	-	-	-	-	-	-	-	-	-
			P3 vs P4	-	-	-	-	-	-	-	-	-
			P3 vs P5	-	-	-	-	-	-	-	-	-
			P4 vs P5	-	-	-	-	-	-	-	-	-
		Accuracy
			P1 vs. P2	-	-	-	-	-	-	-	-	-
			P1 vs. P3	3	93	1.353	0.757	[-1.906; 4.612]	[-0.994; 3.7]	20.017	2	0
			P1 vs. P4	-	-	-	-	-	-	-	-	-
			P1 vs. P5	-	-	-	-	-	-	-	-	-
			P2 vs. P3	-	-	-	-	-	-	-	-	-
			P2 vs. P4	-	-	-	-	-	-	-	-	-
			P2 vs. P5	-	-	-	-	-	-	-	-	-
			P3 vs. P4	-	-	-	-	-	-	-	-	-
			P3 vs. P5	-	-	-	-	-	-	-	-	-
			P4 vs. P5	-	-	-	-	-	-	-	-	-
	Hormone confirmation studies, 5 phase definition
		Overall (speed and accuracy aggregated)
			P1 vs. P2	-	-	-	-	-	-	-	-	-
			P1 vs. P3	2	70	-0.132	0.218	[-2.906; 2.642]	[-0.132; -0.132]	0.782	1	0.376
			P1 vs. P4	2	75	-0.162	0.175	[-2.381; 2.056]	[-0.162; -0.162]	0.538	1	0.463
			P1 vs. P5	-	-	-	-	-	-	-	-	-
			P2 vs. P3	-	-	-	-	-	-	-	-	-
			P2 vs. P4	-	-	-	-	-	-	-	-	-
			P2 vs. P5	-	-	-	-	-	-	-	-	-
			P3 vs. P4	2	78	-0.072	0.039	[-0.569; 0.424]	[-0.072; -0.072]	0.028	1	0.867
			P3 vs. P5	-	-	-	-	-	-	-	-	-
			P4 vs. P5	-	-	-	-	-	-	-	-	-
		Speed
			P1 vs P2	-	-	-	-	-	-	-	-	-
			P1 vs P3	-	-	-	-	-	-	-	-	-
			P1 vs P4	-	-	-	-	-	-	-	-	-
			P1 vs P5	-	-	-	-	-	-	-	-	-
			P2 vs P3	-	-	-	-	-	-	-	-	-
			P2 vs P4	-	-	-	-	-	-	-	-	-
			P2 vs P5	-	-	-	-	-	-	-	-	-
			P3 vs P4	-	-	-	-	-	-	-	-	-
			P3 vs P5	-	-	-	-	-	-	-	-	-
			P4 vs P5	-	-	-	-	-	-	-	-	-
		Accuracy
			P1 vs. P2	-	-	-	-	-	-	-	-	-
			P1 vs. P3	2	70	-0.132	0.218	[-2.906; 2.642]	[-0.132; -0.132]	0.782	1	0.376
			P1 vs. P4	2	75	-0.162	0.175	[-2.381; 2.056]	[-0.162; -0.162]	0.538	1	0.463
			P1 vs. P5	-	-	-	-	-	-	-	-	-
			P2 vs. P3	-	-	-	-	-	-	-	-	-
			P2 vs. P4	-	-	-	-	-	-	-	-	-
			P2 vs. P5	-	-	-	-	-	-	-	-	-
			P3 vs. P4	2	78	-0.072	0.039	[-0.569; 0.424]	[-0.072; -0.072]	0.028	1	0.867
			P3 vs. P5	-	-	-	-	-	-	-	-	-
			P4 vs. P5	-	-	-	-	-	-	-	-	-
	Entire sample, 3 phase definition
		Overall (speed and accuracy aggregated)
			P1 vs. P3	6	199	0.396	0.455	[-0.773; 1.566]	[-1.159; 1.952]	47.591	5	0
			P1 vs. rest	3	157	-0.372	0.221	[-1.325; 0.581]	[-0.858; 0.115]	3.654	2	0.161
			P3 vs. rest	2	155	-0.143	0.116	[-1.616; 1.330]	[-0.143; -0.143]	0.506	1	0.477
		Speed
			P1 vs. P3	-	-	-	-	-	-	-	-	-
			P1 vs. rest	-	-	-	-	-	-	-	-	-
			P3 vs. rest	-	-	-	-	-	-	-	-	-
		Accuracy
			P1 vs. P3	6	199	0.396	0.455	[-0.773; 1.566]	[-1.159; 1.952]	47.591	5	0
			P1 vs. rest	3	157	-0.372	0.221	[-1.325; 0.581]	[-0.858; 0.115]	3.654	2	0.161
			P3 vs. rest	2	155	-0.143	0.116	[-1.616; 1.330]	[-0.143; -0.143]	0.506	1	0.477
	Naturally cycling, 3 phase definition
		Overall (speed and accuracy aggregated)
			P1 vs. P3	5	170	0.508	0.539	[-0.990; 2.006]	[-1.258; 2.274]	45.523	4	0
			P1 vs. rest	3	157	-0.372	0.221	[-1.325; 0.581]	[-0.858; 0.115]	3.654	2	0.161
			P3 vs. rest	2	155	-0.143	0.116	[-1.616; 1.33]	[-0.143; -0.143]	0.506	1	0.477
		Speed
			P1 vs. P3	-	-	-	-	-	-	-	-	-
			P1 vs. rest	-	-	-	-	-	-	-	-	-
			P3 vs. rest	-	-	-	-	-	-	-	-	-
		Accuracy
			P1 vs. P3	5	170	0.508	0.539	[-0.990; 2.006]	[-1.258; 2.274]	45.523	4	0
			P1 vs. rest	3	157	-0.372	0.221	[-1.325; 0.581]	[-0.858; 0.115]	3.654	2	0.161
			P3 vs. rest	2	155	-0.143	0.116	[-1.616; 1.330]	[-0.143; -0.143]	0.506	1	0.477
	OC Users, 3 phase definition
		Overall (speed and accuracy aggregated)
			P1 vs. P3	-	-	-	-	-	-	-	-	-
			P1 vs. rest	-	-	-	-	-	-	-	-	-
			P3 vs. rest	-	-	-	-	-	-	-	-	-
		Speed
			P1 vs. P3	-	-	-	-	-	-	-	-	-
			P1 vs. rest	-	-	-	-	-	-	-	-	-
			P3 vs. rest	-	-	-	-	-	-	-	-	-
		Accuracy
			P1 vs. P3	-	-	-	-	-	-	-	-	-
			P1 vs. rest	-	-	-	-	-	-	-	-	-
			P3 vs. rest	-	-	-	-	-	-	-	-	-
	80% Overlap studies, 3 phase definition
		Overall (speed and accuracy aggregated)
			P1 vs. P3	3	93	1.353	0.757	[-1.906; 4.612]	[-0.994; 3.7]	20.017	2	0
			P1 vs. rest	-	-	-	-	-	-	-	-	-
			P3 vs. rest	-	-	-	-	-	-	-	-	-
		Speed
			P1 vs. P3	-	-	-	-	-	-	-	-	-
			P1 vs. rest	-	-	-	-	-	-	-	-	-
			P3 vs. rest	-	-	-	-	-	-	-	-	-
		Accuracy
			P1 vs. P3	3	93	1.353	0.757	[-1.906; 4.612]	[-0.994; 3.7]	20.017	2	0
			P1 vs. rest	-	-	-	-	-	-	-	-	-
			P3 vs. rest	-	-	-	-	-	-	-	-	-
	Hormone confirmation studies, 3 phase definition
		Overall (speed and accuracy aggregated)
			P1 vs. P3	2	70	-0.132	0.218	[-2.906; 2.642]	[-0.132; -0.132]	0.782	1	0.376
			P1 vs. rest	2	116	-0.211	0.153	[-2.154; 1.732]	[-0.211; -0.211]	0.649	1	0.421
			P3 vs. rest	2	155	-0.143	0.116	[-1.616; 1.330]	[-0.143; -0.143]	0.506	1	0.477
		Speed
			P3 vs P4	-	-	-	-	-	-	-	-	-
			P3 vs P5	-	-	-	-	-	-	-	-	-
			P4 vs P5	-	-	-	-	-	-	-	-	-
		Accuracy
			P1 vs. P3	2	70	-0.132	0.218	[-2.906; 2.642]	[-0.132; -0.132]	0.782	1	0.376
			P1 vs. rest	2	116	-0.211	0.153	[-2.154; 1.732]	[-0.211; -0.211]	0.649	1	0.421
			P3 vs. rest	2	155	-0.143	0.116	[-1.616; 1.330]	[-0.143; -0.143]	0.506	1	0.477
