# Supplementary material for: Menstrual cycle effects on cognitive performance: A meta-analysis
Source: PLoS One. 2025 Mar 17;20(3):e0318576. doi: 10.1371/journal.pone.0318576 (PMC11913300; doi:10.1371/journal.pone.0318576)
Supplement: S6 Table — All values represent Hedges’ g effect sizes. P1 = Menstrual phase, P2 = Follicular phase, P3 = Ovulatory phase, P4 = Luteal phase, P5 = Premenstrual phase. (XLSX) [file pone.0318576.s006.xlsx]

## Sheet: S6 Table
S6 Table
Meta-analyses of Memory Measures
	Phase comparison			K	N	g	SE g	95% CI	80% CR	Q	Q df	p
	Entire sample, 5 phase definition
		Overall (speed and accuracy aggregated)
			P1 vs. P2	8	263	-0.045	0.139	[-0.374; 0.284]	[-0.287; 0.197]	8.64	7	0.28
			P1 vs. P3	14	404	0.045	0.121	[-0.216; 0.307]	[-0.288; 0.379]	18.496	13	0.14
			P1 vs. P4	16	489	-0.004	0.205	[-0.440; 0.432]	[-0.984; 0.976]	73.877	15	0
			P1 vs. P5	-	-	-	-	-	-	-	-	-
			P2 vs. P3	3	37	-0.065	0.187	[-0.870; 0.739]	[-0.065; -0.065]	0.533	2	0.766
			P2 vs. P4	11	374	-0.023	0.108	[-0.264; 0.218]	[-0.099; 0.054]	10.248	10	0.419
			P2 vs. P5	8	158	-0.057	0.371	[-0.934; 0.820]	[-1.38; 1.266]	34.039	7	0
			P3 vs. P4	8	320	0.167	0.136	[-0.155; 0.490]	[-0.125; 0.460]	9.824	7	0.199
			P3 vs. P5	2	62	-0.143	0.006	[-0.223; -0.062]	[-0.143; -0.143]	0.001	1	0.981
			P4 vs. P5	-	-	-	-	-	-	-	-	-
		Speed
			P1 vs. P2	2	100	-0.056	0.114	[-1.509; 1.396]	[-0.056; -0.056]	0.314	1	0.575
			P1 vs. P3	3	72	-0.07	0.019	[-0.150; 0.010]	[-0.070; -0.070]	0.011	2	0.994
			P1 vs. P4	3	76	0.979	1.225	[-4.290; 6.248]	[-2.918; 4.876]	39.496	2	0
			P1 vs. P5	-	-	-	-	-	-	-	-	-
			P2 vs. P3	-	-	-	-	-	-	-	-	-
			P2 vs. P4	2	37	-0.099	0.195	[-2.578; 2.38]	[-0.099; -0.099]	0.312	1	0.577
			P2 vs. P5	-	-	-	-	-	-	-	-	-
			P3 vs. P4	3	96	0.691	1.06	[-3.868; 5.25]	[-2.691; 4.073]	44.697	2	0
			P3 vs. P5	-	-	-	-	-	-	-	-	-
			P4 vs. P5	-	-	-	-	-	-	-	-	-
		Accuracy
			P1 vs. P2	8	263	-0.04	0.139	[-0.369; 0.289]	[-0.284; 0.204]	8.659	7	0.278
			P1 vs. P3	14	404	0.054	0.121	[-0.208; 0.316]	[-0.280; 0.388]	18.527	13	0.139
			P1 vs. P4	16	489	-0.084	0.182	[-0.473; 0.304]	[-0.927; 0.758]	58.645	15	0
			P1 vs. P5	-	-	-	-	-	-	-	-	-
			P2 vs. P3	3	37	-0.087	0.179	[-0.857; 0.683]	[-0.087; -0.087]	0.488	2	0.784
			P2 vs. P4	11	374	-0.021	0.108	[-0.262; 0.219]	[-0.093; 0.051]	10.219	10	0.421
			P2 vs. P5	8	158	-0.106	0.332	[-0.892; 0.680]	[-1.252; 1.040]	27.154	7	0
			P3 vs. P4	8	320	0.057	0.034	[-0.022; 0.137]	[0.057; 0.057]	0.598	7	0.999
			P3 vs. P5	2	62	-0.175	0.065	[-0.999; 0.650]	[-0.175; -0.175]	0.061	1	0.805
			P4 vs. P5	-	-	-	-	-	-	-	-	-
	Naturally cycling, 5 phase definition
		Overall (speed and accuracy aggregated)
			P1 vs. P2	5	188	-0.144	0.145	[-0.548; 0.259]	[-0.144; -0.144]	3.879	4	0.423
			P1 vs. P3	11	351	0.036	0.108	[-0.204; 0.276]	[0.036; 0.036]	9.629	10	0.474
			P1 vs. P4	15	481	0.015	0.204	[-0.423; 0.454]	[-0.931; 0.962]	66.589	14	0
			P1 vs. P5	-	-	-	-	-	-	-	-	-
			P2 vs. P3	2	29	0.059	0.032	[-0.351; 0.468]	[0.059; 0.059]	0.006	1	0.936
			P2 vs. P4	9	338	-0.019	0.123	[-0.304; 0.265]	[-0.235; 0.196]	9.679	8	0.288
			P2 vs. P5	5	94	-0.027	0.66	[-1.859; 1.806]	[-2.161; 2.108]	36.132	4	0
			P3 vs. P4	7	312	0.171	0.148	[-0.192; 0.534]	[-0.182; 0.523]	9.81	6	0.133
			P3 vs. P5	2	62	-0.143	0.006	[-0.223; -0.062]	[-0.143; -0.143]	0.001	1	0.981
			P4 vs. P5	-	-	-	-	-	-	-	-	-
		Speed
			P1 vs. P2	2	100	-0.056	0.114	[-1.509; 1.396]	[-0.056; -0.056]	0.314	1	0.575
			P1 vs. P3	3	72	-0.07	0.019	[-0.150; 0.010]	[-0.070; -0.070]	0.011	2	0.994
			P1 vs. P4	3	76	0.979	1.225	[-4.290; 6.248]	[-2.918; 4.876]	39.496	2	0
			P1 vs. P5	-	-	-	-	-	-	-	-	-
			P2 vs. P3	-	-	-	-	-	-	-	-	-
			P2 vs. P4	2	37	-0.099	0.195	[-2.578; 2.380]	[-0.099; -0.099]	0.312	1	0.577
			P2 vs. P5	-	-	-	-	-	-	-	-	-
			P3 vs. P4	3	96	0.691	1.06	[-3.868; 5.250]	[-2.691; 4.073]	44.697	2	0
			P3 vs. P5	-	-	-	-	-	-	-	-	-
			P4 vs. P5	-	-	-	-	-	-	-	-	-
		Accuracy
			P1 vs. P2	5	188	-0.137	0.147	[-0.545; 0.270]	[-0.137; -0.137]	3.962	4	0.411
			P1 vs. P3	11	351	0.046	0.108	[-0.195; 0.286]	[0.046; 0.046]	9.673	10	0.47
			P1 vs. P4	15	481	-0.066	0.181	[-0.454; 0.321]	[-0.871; 0.739]	52.135	14	0
			P1 vs. P5	-	-	-	-	-	-	-	-	-
			P2 vs. P3	2	29	0.032	0.017	[-0.190; 0.254]	[0.032; 0.032]	0.002	1	0.965
			P2 vs. P4	9	338	-0.018	0.123	[-0.302; 0.266]	[-0.231; 0.196]	9.65	8	0.29
			P2 vs. P5	5	94	-0.115	0.586	[-1.742; 1.512]	[-1.976; 1.746]	28.219	4	0
			P3 vs. P4	7	312	0.058	0.036	[-0.031; 0.148]	[0.058; 0.058]	0.593	6	0.997
			P3 vs. P5	2	62	-0.175	0.065	[-0.999; 0.650]	[-0.175; -0.175]	0.061	1	0.805
			P4 vs. P5	-	-	-	-	-	-	-	-	-
	OC Users, 5 phase definition
		Overall (speed and accuracy aggregated)
			P1 vs. P2	-	-	-	-	-	-	-	-	-
			P1 vs. P3	2	37	-0.255	0.759	[-9.903; 9.393]	[-3.244; 2.733]	5.484	1	0.019
			P1 vs. P4	-	-	-	-	-	-	-	-	-
			P1 vs. P5	-	-	-	-	-	-	-	-	-
			P2 vs. P3	-	-	-	-	-	-	-	-	-
			P2 vs. P4	-	-	-	-	-	-	-	-	-
			P2 vs. P5	-	-	-	-	-	-	-	-	-
			P3 vs. P4	-	-	-	-	-	-	-	-	-
			P3 vs. P5	-	-	-	-	-	-	-	-	-
			P4 vs. P5	-	-	-	-	-	-	-	-	-
		Speed
			P1 vs P2	-	-	-	-	-	-	-	-	-
			P1 vs P3	-	-	-	-	-	-	-	-	-
			P1 vs P4	-	-	-	-	-	-	-	-	-
			P1 vs P5	-	-	-	-	-	-	-	-	-
			P2 vs P3	-	-	-	-	-	-	-	-	-
			P2 vs P4	-	-	-	-	-	-	-	-	-
			P2 vs P5	-	-	-	-	-	-	-	-	-
			P3 vs P4	-	-	-	-	-	-	-	-	-
			P3 vs P5	-	-	-	-	-	-	-	-	-
			P4 vs P5	-	-	-	-	-	-	-	-	-
		Accuracy
			P1 vs. P2	-	-	-	-	-	-	-	-	-
			P1 vs. P3	2	37	-0.255	0.759	[-9.903; 9.393]	[-3.244; 2.733]	5.484	1	0.019
			P1 vs. P4	-	-	-	-	-	-	-	-	-
			P1 vs. P5	-	-	-	-	-	-	-	-	-
			P2 vs. P3	-	-	-	-	-	-	-	-	-
			P2 vs. P4	-	-	-	-	-	-	-	-	-
			P2 vs. P5	-	-	-	-	-	-	-	-	-
			P3 vs. P4	-	-	-	-	-	-	-	-	-
			P3 vs. P5	-	-	-	-	-	-	-	-	-
			P4 vs. P5	-	-	-	-	-	-	-	-	-
	80% Overlap studies, 5 phase definition
		Overall (speed and accuracy aggregated)
			P1 vs. P2	-	-	-	-	-	-	-	-	-
			P1 vs. P3	6	102	-0.253	0.169	[-0.688; 0.183]	[-0.253; -0.253]	3.232	5	0.664
			P1 vs. P4	9	243	0.055	0.184	[-0.370; 0.479]	[-0.477; 0.587]	15.267	8	0.054
			P1 vs. P5	-	-	-	-	-	-	-	-	-
			P2 vs. P3	-	-	-	-	-	-	-	-	-
			P2 vs. P4	-	-	-	-	-	-	-	-	-
			P2 vs. P5	2	40	0.161	0.121	[-1.379; 1.700]	[0.161; 0.161]	0.131	1	0.717
			P3 vs. P4	4	81	-0.025	0.055	[-0.202; 0.151]	[-0.025; -0.025]	0.167	3	0.983
			P3 vs. P5	-	-	-	-	-	-	-	-	-
			P4 vs. P5	-	-	-	-	-	-	-	-	-
		Speed
			P1 vs. P2	-	-	-	-	-	-	-	-	-
			P1 vs. P3	-	-	-	-	-	-	-	-	-
			P1 vs. P4	2	37	-0.154	0.077	[-1.133; 0.825]	[-0.154; -0.154]	0.048	1	0.826
			P1 vs. P5	-	-	-	-	-	-	-	-	-
			P2 vs. P3	-	-	-	-	-	-	-	-	-
			P2 vs. P4	-	-	-	-	-	-	-	-	-
			P2 vs. P5	-	-	-	-	-	-	-	-	-
			P3 vs. P4	2	57	-0.086	0.03	[-0.471; 0.298]	[-0.086; -0.086]	0.012	1	0.912
			P3 vs. P5	-	-	-	-	-	-	-	-	-
			P4 vs. P5	-	-	-	-	-	-	-	-	-
		Accuracy
			P1 vs. P2	-	-	-	-	-	-	-	-	-
			P1 vs. P3	6	102	-0.247	0.172	[-0.688; 0.194]	[-0.247; -0.247]	3.31	5	0.652
			P1 vs. P4	9	243	0.054	0.185	[-0.373; 0.481]	[-0.485; 0.593]	15.451	8	0.051
			P1 vs. P5	-	-	-	-	-	-	-	-	-
			P2 vs. P3	-	-	-	-	-	-	-	-	-
			P2 vs. P4	-	-	-	-	-	-	-	-	-
			P2 vs. P5	2	40	0.161	0.121	[-1.379; 1.700]	[0.161; 0.161]	0.131	1	0.717
			P3 vs. P4	4	81	0.023	0.071	[-0.204; 0.250]	[0.023; 0.023]	0.276	3	0.965
			P3 vs. P5	-	-	-	-	-	-	-	-	-
			P4 vs. P5	-	-	-	-	-	-	-	-	-
	Hormone confirmation studies, 5 phase definition
		Overall (speed and accuracy aggregated)
			P1 vs. P2	4	148	-0.054	0.151	[-0.535; 0.426]	[-0.054; -0.054]	2.499	3	0.475
			P1 vs. P3	7	141	-0.168	0.14	[-0.510; 0.175]	[-0.168; -0.168]	3.768	6	0.708
			P1 vs. P4	12	291	-0.109	0.274	[-0.713; 0.494]	[-1.266; 1.048]	54.469	11	0
			P1 vs. P5	-	-	-	-	-	-	-	-	-
			P2 vs. P3	2	29	0.059	0.032	[-0.351; 0.468]	[0.059; 0.059]	0.006	1	0.936
			P2 vs. P4	7	279	-0.128	0.086	[-0.338; 0.081]	[-0.128; -0.128]	2.893	6	0.822
			P2 vs. P5	3	68	-0.441	0.874	[-4.200; 3.319]	[-3.170; 2.289]	23.437	2	0
			P3 vs. P4	4	84	0.492	0.365	[-0.668; 1.652]	[-0.412; 1.396]	7.03	3	0.071
			P3 vs. P5	-	-	-	-	-	-	-	-	-
			P4 vs. P5	-	-	-	-	-	-	-	-	-
		Speed
			P1 vs. P2	2	100	-0.056	0.114	[-1.509; 1.396]	[-0.056; -0.056]	0.314	1	0.575
			P1 vs. P3	2	60	-0.06	0.014	[-0.244; 0.123]	[-0.060; -0.060]	0.003	1	0.957
			P1 vs. P4	3	76	0.979	1.225	[-4.290; 6.248]	[-2.918; 4.876]	39.496	2	0
			P1 vs. P5	-	-	-	-	-	-	-	-	-
			P2 vs. P3	-	-	-	-	-	-	-	-	-
			P2 vs. P4	-	-	-	-	-	-	-	-	-
			P2 vs. P5	-	-	-	-	-	-	-	-	-
			P3 vs. P4	2	60	1.465	1.835	[-21.845; 24.775]	[-6.393; 9.323]	31.735	1	0
			P3 vs. P5	-	-	-	-	-	-	-	-	-
			P4 vs. P5	-	-	-	-	-	-	-	-	-
		Accuracy
			P1 vs. P2	4	148	-0.045	0.152	[-0.528; 0.437]	[-0.045; -0.045]	2.523	3	0.471
			P1 vs. P3	7	141	-0.142	0.147	[-0.501; 0.217]	[-0.142; -0.142]	4.138	6	0.658
			P1 vs. P4	12	291	-0.246	0.225	[-0.742; 0.250]	[-1.138; 0.646]	36.94	11	0
			P1 vs. P5	-	-	-	-	-	-	-	-	-
			P2 vs. P3	2	29	0.032	0.017	[-0.190; 0.254]	[0.032; 0.032]	0.002	1	0.965
			P2 vs. P4	7	279	-0.129	0.085	[-0.338; 0.079]	[-0.129; -0.129]	2.876	6	0.824
			P2 vs. P5	3	68	-0.441	0.874	[-4.200; 3.319]	[-3.170; 2.289]	23.437	2	0
			P3 vs. P4	4	84	-0.014	0.055	[-0.189; 0.160]	[-0.014; -0.014]	0.171	3	0.982
			P3 vs. P5	-	-	-	-	-	-	-	-	-
			P4 vs. P5	-	-	-	-	-	-	-	-	-
	Entire sample, 3 phase definition
		Overall (speed and accuracy aggregated)
			P1 vs. P3	14	404	0.045	0.121	[-0.216; 0.307]	[-0.288; 0.379]	18.496	13	0.14
			P1 vs. rest	16	629	0.001	0.207	[-0.441; 0.443]	[-1.022; 1.024]	97.928	15	0
			P3 vs. rest	8	350	0.091	0.138	[-0.236; 0.418]	[-0.248; 0.430]	11.191	7	0.131
		Speed
			P1 vs. P3	3	72	-0.07	0.019	[-0.150; 0.010]	[-0.070; -0.070]	0.011	2	0.994
			P1 vs. rest	5	167	0.331	0.565	[-1.238; 1.900]	[-1.524; 2.186]	48.079	4	0
			P3 vs. rest	3	72	1.108	1.23	[-4.186; 6.402]	[-2.795; 5.012]	35.438	2	0
		Accuracy
			P1 vs. P3	14	404	0.054	0.121	[-0.208; 0.316]	[-0.280; 0.388]	18.527	13	0.139
			P1 vs. rest	16	629	-0.066	0.192	[-0.475; 0.342]	[-0.997; 0.864]	83.726	15	0
			P3 vs. rest	8	350	-0.022	0.037	[-0.109; 0.065]	[-0.022; -0.022]	0.794	7	0.998
	Naturally cycling, 3 phase definition
		Overall (speed and accuracy aggregated)
			P1 vs. P3	11	351	0.036	0.108	[-0.204; 0.276]	[0.036; 0.036]	9.629	10	0.474
			P1 vs. rest	15	621	0.014	0.212	[-0.440; 0.468]	[-1.003; 1.031]	93.472	14	0
			P3 vs. rest	7	342	0.087	0.15	[-0.280; 0.454]	[-0.301; 0.475]	11.113	6	0.085
		Speed
			P1 vs. P3	3	72	-0.07	0.019	[-0.150; 0.010]	[-0.070; -0.070]	0.011	2	0.994
			P1 vs. rest	5	167	0.331	0.565	[-1.238; 1.900]	[-1.524; 2.186]	48.079	4	0
			P3 vs. rest	3	72	1.108	1.23	[-4.186; 6.402]	[-2.795; 5.012]	35.438	2	0
		Accuracy
			P1 vs. P3	11	351	0.046	0.108	[-0.195; 0.286]	[0.046; 0.046]	9.673	10	0.47
			P1 vs. rest	15	621	-0.054	0.195	[-0.473; 0.365]	[-0.979; 0.870]	79.708	14	0
			P3 vs. rest	7	342	-0.028	0.035	[-0.114; 0.057]	[-0.028; -0.028]	0.603	6	0.996
	OC Users, 3 phase definition
		Overall (speed and accuracy aggregated)
			P1 vs. P3	2	37	-0.255	0.759	[-9.903; 9.393]	[-3.244; 2.733]	5.484	1	0.019
			P1 vs. rest	-	-	-	-	-	-	-	-	-
			P3 vs. rest	-	-	-	-	-	-	-	-	-
		Speed
			P1 vs. P3	-	-	-	-	-	-	-	-	-
			P1 vs. rest	-	-	-	-	-	-	-	-	-
			P3 vs. rest	-	-	-	-	-	-	-	-	-
		Accuracy
			P1 vs. P3	2	37	-0.255	0.759	[-9.903; 9.393]	[-3.244; 2.733]	5.484	1	0.019
			P1 vs. rest	-	-	-	-	-	-	-	-	-
			P3 vs. rest	-	-	-	-	-	-	-	-	-
	80% Overlap studies, 3 phase definition
		Overall (speed and accuracy aggregated)
			P1 vs. P3	6	102	-0.253	0.169	[-0.688; 0.183]	[-0.253; -0.253]	3.232	5	0.664
			P1 vs. rest	8	305	0.208	0.196	[-0.256; 0.672]	[-0.421; 0.837]	19.496	7	0.007
			P3 vs. rest	3	74	-0.139	0.046	[-0.338; 0.061]	[-0.139; -0.139]	0.073	2	0.964
		Speed
			P1 vs. P3	-	-	-	-	-	-	-	-	-
			P1 vs. rest	-	-	-	-	-	-	-	-	-
			P3 vs. rest	-	-	-	-	-	-	-	-	-
		Accuracy
			P1 vs. P3	6	102	-0.247	0.172	[-0.688; 0.194]	[-0.247; -0.247]	3.31	5	0.652
			P1 vs. rest	8	305	0.204	0.198	[-0.264; 0.671]	[-0.432; 0.840]	19.803	7	0.006
			P3 vs. rest	3	74	-0.139	0.046	[-0.338; 0.061]	[-0.139; -0.139]	0.073	2	0.964
	Hormone confirmation studies, 3 phase definition
		Overall (speed and accuracy aggregated)
			P1 vs. P3	7	141	-0.168	0.14	[-0.510; 0.175]	[-0.168; -0.168]	3.768	6	0.708
			P1 vs. rest	12	401	-0.129	0.261	[-0.704; 0.446]	[-1.263; 1.005]	70.689	11	0
			P3 vs. rest	4	84	0.482	0.369	[-0.691; 1.655]	[-0.440; 1.404]	7.193	3	0.066
		Speed
			P1 vs. P3	2	60	-0.06	0.014	[-0.244; 0.123]	[-0.060; -0.060]	0.003	1	0.957
			P1 vs. rest	4	155	0.365	0.674	[-1.781; 2.510]	[-1.775; 2.504]	49.166	3	0
			P3 vs. rest	2	60	1.448	1.85	[-22.055; 24.952]	[-6.478; 9.375]	32.425	1	0
		Accuracy
			P1 vs. P3	7	141	-0.142	0.147	[-0.501; 0.217]	[-0.142; -0.142]	4.138	6	0.658
			P1 vs. rest	12	401	-0.225	0.226	[-0.723; 0.273]	[-1.176; 0.726]	52.909	11	0
			P3 vs. rest	4	84	-0.022	0.052	[-0.186; 0.142]	[-0.022; -0.022]	0.15	3	0.985
