# Supplementary material for: Menstrual cycle effects on cognitive performance: A meta-analysis
Source: PLoS One. 2025 Mar 17;20(3):e0318576. doi: 10.1371/journal.pone.0318576 (PMC11913300; doi:10.1371/journal.pone.0318576)
Supplement: S7 Table — All values represent Hedges’ g effect sizes. P1 = Menstrual phase, P2 = Follicular phase, P3 = Ovulatory phase, P4 = Luteal phase, P5 = Premenstrual phase. (XLSX) [file pone.0318576.s007.xlsx]

## Sheet: S7 Table
S7 Table
Meta-analyses of Motor Function Measures
	Phase comparison			K	N	g	SE g	95% CI	80% CR	Q	Q df	p
	Entire sample, 5 phase definition
		Overall (speed and accuracy aggregated)
			P1 vs. P2	5	136	0.078	0.127	[-0.275; 0.432]	[0.078; 0.078]	2.057	4	0.725
			P1 vs. P3	3	139	0.233	0.226	[-0.738; 1.204]	[-0.235; 0.702]	3.355	2	0.187
			P1 vs. P4	9	230	-0.22	0.096	[-0.441; 0.001]	[-0.22; -0.22]	3.873	8	0.868
			P1 vs. P5	-	-	-	-	-	-	-	-	-
			P2 vs. P3	2	89	0	0	-	-	0	1	1
			P2 vs. P4	6	148	-0.099	0.134	[-0.445; 0.247]	[-0.099; -0.099]	3.046	5	0.693
			P2 vs. P5	3	38	0.129	0.079	[-0.210; 0.468]	[0.129; 0.129]	0.098	2	0.952
			P3 vs. P4	-	-	-	-	-	-	-	-	-
			P3 vs. P5	-	-	-	-	-	-	-	-	-
			P4 vs. P5	-	-	-	-	-	-	-	-	-
		Speed
			P1 vs. P2	-	-	-	-	-	-	-	-	-
			P1 vs. P3	-	-	-	-	-	-	-	-	-
			P1 vs. P4	7	197	-0.253	0.122	[-0.552; 0.045]	[-0.253; -0.253]	4.089	6	0.665
			P1 vs. P5	-	-	-	-	-	-	-	-	-
			P2 vs. P3	-	-	-	-	-	-	-	-	-
			P2 vs. P4	3	73	0.05	0.155	[-0.615; 0.715]	[0.050; 0.050]	0.798	2	0.671
			P2 vs. P5	2	24	0.207	0.061	[-0.574; 0.988]	[0.207; 0.207]	0.018	1	0.892
			P3 vs. P4	-	-	-	-	-	-	-	-	-
			P3 vs. P5	-	-	-	-	-	-	-	-	-
			P4 vs. P5	-	-	-	-	-	-	-	-	-
		Accuracy
			P1 vs. P2	5	136	0.082	0.133	[-0.288; 0.452]	[0.082; 0.082]	2.251	4	0.69
			P1 vs. P3	2	89	0	-	-	-	-	1	1
			P1 vs. P4	7	186	-0.116	0.128	[-0.430; 0.198]	[-0.116; -0.116]	4.24	6	0.644
			P1 vs. P5	-	-	-	-	-	-	-	-	-
			P2 vs. P3	2	89	0	-	-	-	-	1	1
			P2 vs. P4	6	148	-0.083	0.138	[-0.436; 0.271]	[-0.083; -0.083]	3.19	5	0.671
			P2 vs. P5	-	-	-	-	-	-	-	-	-
			P3 vs. P4	-	-	-	-	-	-	-	-	-
			P3 vs. P5	-	-	-	-	-	-	-	-	-
			P4 vs. P5	-	-	-	-	-	-	-	-	-
	Naturally cycling, 5 phase definition
		Overall (speed and accuracy aggregated)
			P1 vs. P2	4	95	0.114	0.174	[-0.439; 0.667]	[0.114; 0.114]	1.976	3	0.577
			P1 vs. P3	2	98	0.333	0.335	[-3.922; 4.588]	[-0.810; 1.476]	2.595	1	0.107
			P1 vs. P4	9	230	-0.22	0.096	[-0.441; 0.001]	[-0.220; -0.220]	3.873	8	0.868
			P1 vs. P5	-	-	-	-	-	-	-	-	-
			P2 vs. P3	-	-	-	-	-	-	-	-	-
			P2 vs. P4	5	120	-0.212	0.105	[-0.504; 0.080]	[-0.212; -0.212]	1.198	4	0.878
			P2 vs. P5	2	24	0.052	0.064	[-0.765; 0.870]	[0.052; 0.052]	0.02	1	0.887
			P3 vs. P4	-	-	-	-	-	-	-	-	-
			P3 vs. P5	-	-	-	-	-	-	-	-	-
			P4 vs. P5	-	-	-	-	-	-	-	-	-
		Speed
			P1 vs. P2	-	-	-	-	-	-	-	-	-
			P1 vs. P3	-	-	-	-	-	-	-	-	-
			P1 vs. P4	7	197	-0.253	0.122	[-0.552; 0.045]	[-0.253; -0.253]	4.089	6	0.665
			P1 vs. P5	-	-	-	-	-	-	-	-	-
			P2 vs. P3	-	-	-	-	-	-	-	-	-
			P2 vs. P4	2	45	-0.093	0.159	[-2.118; 1.931]	[-0.093; -0.093]	0.259	1	0.611
			P2 vs. P5	-	-	-	-	-	-	-	-	-
			P3 vs. P4	-	-	-	-	-	-	-	-	-
			P3 vs. P5	-	-	-	-	-	-	-	-	-
			P4 vs. P5	-	-	-	-	-	-	-	-	-
		Accuracy
			P1 vs. P2	4	95	0.119	0.182	[-0.459; 0.697]	[0.119; 0.119]	2.164	3	0.539
			P1 vs. P3	-	-	-	-	-	-	-	-	-
			P1 vs. P4	7	186	-0.116	0.128	[-0.430; 0.198]	[-0.116; -0.116]	4.24	6	0.644
			P1 vs. P5	-	-	-	-	-	-	-	-	-
			P2 vs. P3	-	-	-	-	-	-	-	-	-
			P2 vs. P4	5	120	-0.193	0.115	[-0.513; 0.127]	[-0.193; -0.193]	1.442	4	0.837
			P2 vs. P5	-	-	-	-	-	-	-	-	-
			P3 vs. P4	-	-	-	-	-	-	-	-	-
			P3 vs. P5	-	-	-	-	-	-	-	-	-
			P4 vs. P5	-	-	-	-	-	-	-	-	-
	OC Users, 5 phase definition
		Overall (speed and accuracy aggregated)
			P1 vs P2	-	-	-	-	-	-	-	-	-
			P1 vs P3	-	-	-	-	-	-	-	-	-
			P1 vs P4	-	-	-	-	-	-	-	-	-
			P1 vs P5	-	-	-	-	-	-	-	-	-
			P2 vs P3	-	-	-	-	-	-	-	-	-
			P2 vs P4	-	-	-	-	-	-	-	-	-
			P2 vs P5	-	-	-	-	-	-	-	-	-
			P3 vs P4	-	-	-	-	-	-	-	-	-
			P3 vs P5	-	-	-	-	-	-	-	-	-
			P4 vs P5	-	-	-	-	-	-	-	-	-
		Speed
			P1 vs P2	-	-	-	-	-	-	-	-	-
			P1 vs P3	-	-	-	-	-	-	-	-	-
			P1 vs P4	-	-	-	-	-	-	-	-	-
			P1 vs P5	-	-	-	-	-	-	-	-	-
			P2 vs P3	-	-	-	-	-	-	-	-	-
			P2 vs P4	-	-	-	-	-	-	-	-	-
			P2 vs P5	-	-	-	-	-	-	-	-	-
			P3 vs P4	-	-	-	-	-	-	-	-	-
			P3 vs P5	-	-	-	-	-	-	-	-	-
			P4 vs P5	-	-	-	-	-	-	-	-	-
		Accuracy
			P1 vs P2	-	-	-	-	-	-	-	-	-
			P1 vs P3	-	-	-	-	-	-	-	-	-
			P1 vs P4	-	-	-	-	-	-	-	-	-
			P1 vs P5	-	-	-	-	-	-	-	-	-
			P2 vs P3	-	-	-	-	-	-	-	-	-
			P2 vs P4	-	-	-	-	-	-	-	-	-
			P2 vs P5	-	-	-	-	-	-	-	-	-
			P3 vs P4	-	-	-	-	-	-	-	-	-
			P3 vs P5	-	-	-	-	-	-	-	-	-
			P4 vs P5	-	-	-	-	-	-	-	-	-
	80% Overlap studies, 5 phase definition
		Overall (speed and accuracy aggregated)
			P1 vs. P2	3	81	0	0	-	-	0	2	1
			P1 vs. P3	2	98	0.333	0.335	[-3.922; 4.588]	[-0.810; 1.476]	2.595	1	0.107
			P1 vs. P4	6	163	-0.282	0.13	[-0.617; 0.053]	[-0.282; -0.282]	3.196	5	0.67
			P1 vs. P5	-	-	-	-	-	-	-	-	-
			P2 vs. P3	-	-	-	-	-	-	-	-	-
			P2 vs. P4	2	56	-0.371	0.205	[-2.978; 2.236]	[-0.371; -0.371]	0.532	1	0.466
			P2 vs. P5	2	24	0.052	0.064	[-0.765; 0.870]	[0.052; 0.052]	0.02	1	0.887
			P3 vs. P4	-	-	-	-	-	-	-	-	-
			P3 vs. P5	-	-	-	-	-	-	-	-	-
			P4 vs. P5	-	-	-	-	-	-	-	-	-
		Speed
			P1 vs. P2	-	-	-	-	-	-	-	-	-
			P1 vs. P3	-	-	-	-	-	-	-	-	-
			P1 vs. P4	5	149	-0.28	0.167	[-0.744; 0.184]	[-0.280; -0.280]	3.892	4	0.421
			P1 vs. P5	-	-	-	-	-	-	-	-	-
			P2 vs. P3	-	-	-	-	-	-	-	-	-
			P2 vs. P4	-	-	-	-	-	-	-	-	-
			P2 vs. P5	-	-	-	-	-	-	-	-	-
			P3 vs. P4	-	-	-	-	-	-	-	-	-
			P3 vs. P5	-	-	-	-	-	-	-	-	-
			P4 vs. P5	-	-	-	-	-	-	-	-	-
		Accuracy
			P1 vs. P2	3	81	0	0	-	-	0	2	1
			P1 vs. P3	-	-	-	-	-	-	-	-	-
			P1 vs. P4	4	119	-0.184	0.091	[-0.472; 0.104]	[-0.184; -0.184]	0.676	3	0.879
			P1 vs. P5	-	-	-	-	-	-	-	-	-
			P2 vs. P3	-	-	-	-	-	-	-	-	-
			P2 vs. P4	2	56	-0.371	0.205	[-2.978; 2.236]	[-0.371; -0.371]	0.532	1	0.466
			P2 vs. P5	-	-	-	-	-	-	-	-	-
			P3 vs. P4	-	-	-	-	-	-	-	-	-
			P3 vs. P5	-	-	-	-	-	-	-	-	-
			P4 vs. P5	-	-	-	-	-	-	-	-	-
	Hormone confirmation studies, 5 phase definition
		Overall (speed and accuracy aggregated)
			P1 vs. P2	3	47	0.247	0.286	[-0.982; 1.476]	[0.247; 0.247]	1.649	2	0.438
			P1 vs. P3	-	-	-	-	-	-	-	-	-
			P1 vs. P4	6	123	-0.286	0.163	[-0.705; 0.132]	[-0.286; -0.286]	3.627	5	0.604
			P1 vs. P5	-	-	-	-	-	-	-	-	-
			P2 vs. P3	-	-	-	-	-	-	-	-	-
			P2 vs. P4	5	120	-0.212	0.105	[-0.504; 0.080]	[-0.212; -0.212]	1.198	4	0.878
			P2 vs. P5	-	-	-	-	-	-	-	-	-
			P3 vs. P4	-	-	-	-	-	-	-	-	-
			P3 vs. P5	-	-	-	-	-	-	-	-	-
			P4 vs. P5	-	-	-	-	-	-	-	-	-
		Speed
			P1 vs. P2	-	-	-	-	-	-	-	-	-
			P1 vs. P3	-	-	-	-	-	-	-	-	-
			P1 vs. P4	4	90	-0.51	0.166	[-1.039; 0.020]	[-0.510; -0.510]	1.656	3	0.647
			P1 vs. P5	-	-	-	-	-	-	-	-	-
			P2 vs. P3	-	-	-	-	-	-	-	-	-
			P2 vs. P4	2	45	-0.093	0.159	[-2.118; 1.931]	[-0.093; -0.093]	0.259	1	0.611
			P2 vs. P5	-	-	-	-	-	-	-	-	-
			P3 vs. P4	-	-	-	-	-	-	-	-	-
			P3 vs. P5	-	-	-	-	-	-	-	-	-
			P4 vs. P5	-	-	-	-	-	-	-	-	-
		Accuracy
			P1 vs. P2	3	47	0.257	0.299	[-1.030; 1.545]	[0.257; 0.257]	1.809	2	0.405
			P1 vs. P3	-	-	-	-	-	-	-	-	-
			P1 vs. P4	5	107	0.057	0.163	[-0.395; 0.509]	[0.057; 0.057]	2.576	4	0.631
			P1 vs. P5	-	-	-	-	-	-	-	-	-
			P2 vs. P3	-	-	-	-	-	-	-	-	-
			P2 vs. P4	5	120	-0.193	0.115	[-0.513; 0.127]	[-0.193; -0.193]	1.442	4	0.837
			P2 vs. P5	-	-	-	-	-	-	-	-	-
			P3 vs. P4	-	-	-	-	-	-	-	-	-
			P3 vs. P5	-	-	-	-	-	-	-	-	-
			P4 vs. P5	-	-	-	-	-	-	-	-	-
	Entire sample, 3 phase definition
		Overall (speed and accuracy aggregated)
			P1 vs. P3	3	139	0.233	0.226	[-0.738; 1.204]	[-0.235; 0.702]	3.355	2	0.187
			P1 vs. rest	11	319	-0.14	0.087	[-0.335; 0.055]	[-0.140; -0.140]	5.698	10	0.84
			P3 vs. rest	3	260	0	-	-	-	-	2	1
		Speed
			P1 vs. P3	-	-	-	-	-	-	-	-	-
			P1 vs. rest	7	197	-0.217	0.13	[-0.535; 0.102]	[-0.217; -0.217]	4.654	6	0.589
			P3 vs. rest	-	-	-	-	-	-	-	-	-
		Accuracy
			P1 vs. P3	2	89	0	0	-	-	0	1	1
			P1 vs. rest	9	275	-0.077	0.093	[-0.291; 0.137]	[-0.077; -0.077]	4.418	8	0.818
			P3 vs. rest	3	260	0	-	-	-	-	2	1
	Naturally cycling, 3 phase definition
		Overall (speed and accuracy aggregated)
			P1 vs. P3	2	98	0.333	0.335	[-3.922; 4.588]	[-0.810; 1.476]	2.595	1	0.107
			P1 vs. rest	10	278	-0.162	0.097	[-0.381; 0.058]	[-0.162; -0.162]	5.479	9	0.791
			P3 vs. rest	2	219	0	0	-	-	0	1	1
		Speed
			P1 vs. P3	-	-	-	-	-	-	-	-	-
			P1 vs. rest	7	197	-0.217	0.13	[-0.535; 0.102]	[-0.217; -0.217]	4.654	6	0.589
			P3 vs. rest	-	-	-	-	-	-	-	-	-
		Accuracy
			P1 vs. P3	-	-	-	-	-	-	-	-	-
			P1 vs. rest	8	234	-0.091	0.107	[-0.344; 0.161]	[-0.091; -0.091]	4.356	7	0.738
			P3 vs. rest	2	219	0	0	-	-	0	1	1
	OC Users, 3 phase definition
		Overall (speed and accuracy aggregated)
			P1 vs. P3	-	-	-	-	-	-	-	-	-
			P1 vs. rest	-	-	-	-	-	-	-	-	-
			P3 vs. rest	-	-	-	-	-	-	-	-	-
		Speed
			P1 vs. P3	-	-	-	-	-	-	-	-	-
			P1 vs. rest	-	-	-	-	-	-	-	-	-
			P3 vs. rest	-	-	-	-	-	-	-	-	-
		Accuracy
			P1 vs. P3	-	-	-	-	-	-	-	-	-
			P1 vs. rest	-	-	-	-	-	-	-	-	-
			P3 vs. rest	-	-	-	-	-	-	-	-	-
	80% Overlap studies, 3 phase definition
		Overall (speed and accuracy aggregated)
			P1 vs. P3	2	98	0.333	0.335	[-3.922; 4.588]	[-0.810; 1.476]	2.595	1	0.107
			P1 vs. rest	7	211	-0.215	0.115	[-0.496; 0.066]	[-0.215; -0.215]	3.909	6	0.689
			P3 vs. rest	-	-	-	-	-	-	-	-	-
		Speed
			P1 vs. P3	-	-	-	-	-	-	-	-	-
			P1 vs. rest	5	149	-0.28	0.167	[-0.744; 0.184]	[-0.280; -0.280]	3.897	4	0.42
			P3 vs. rest	-	-	-	-	-	-	-	-	-	-
		Accuracy
			P1 vs. P3	-	-	-	-	-	-	-	-	-
			P1 vs. rest	5	167	-0.13	0.078	[-0.346; 0.087]	[-0.130; -0.130]	0.951	4	0.917
			P3 vs. rest	-	-	-	-	-	-	-	-	-
	Hormone confirmation studies, 3 phase definition
		Overall (speed and accuracy aggregated)
			P1 vs. P3	-	-	-	-	-	-	-	-	-
			P1 vs. rest	6	123	-0.244	0.191	[-0.735; 0.246]	[-0.28; -0.209]	5.013	5	0.414
			P3 vs. rest	-	-	-	-	-	-	-	-	-
		Speed
			P1 vs. P3	-	-	-	-	-	-	-	-	-
			P1 vs. rest	4	90	-0.426	0.223	[-1.137; 0.284]	[-0.464; -0.389]	3.008	3	0.39
			P3 vs. rest	-	-	-	-	-	-	-	-	-
		Accuracy
			P1 vs. P3	-	-	-	-	-	-	-	-	-
			P1 vs. rest	5	107	0.057	0.163	[-0.395; 0.509]	[0.057; 0.057]	2.576	4	0.631
			P3 vs. rest	-	-	-	-	-	-	-	-	-
