# Supplementary material for: Menstrual cycle effects on cognitive performance: A meta-analysis
Source: PLoS One. 2025 Mar 17;20(3):e0318576. doi: 10.1371/journal.pone.0318576 (PMC11913300; doi:10.1371/journal.pone.0318576)
Supplement: S8 Table — All values represent Hedges’ g effect sizes. P1 = Menstrual phase, P2 = Follicular phase, P3 = Ovulatory phase, P4 = Luteal phase, P5 = Premenstrual phase. (XLSX) [file pone.0318576.s008.xlsx]

## Sheet: S8 Table
S8 Table
Meta-analyses of Spatial Ability Measures
	Phase comparison			K	N	g	SE g	95% CI	80% CR	Q	Q df	p
	Entire sample, 5 phase definition
		Overall (speed and accuracy aggregated)
			P1 vs. P2	9	322	-0.102	0.123	[-0.386; 0.182]	[-0.308; 0.104]	9.503	8	0.302
			P1 vs. P3	22	705	0.098	0.102	[-0.114; 0.309]	[-0.312; 0.507]	36.207	21	0.021
			P1 vs. P4	35	1218	0.045	0.063	[-0.083; 0.172]	[-0.121; 0.210]	38.503	34	0.273
			P1 vs. P5	8	379	-0.125	0.139	[-0.454; 0.204]	[-0.489; 0.240]	12.243	7	0.093
			P2 vs. P3	5	143	-0.141	0.014	[-0.179; -0.102]	[-0.141; -0.141]	0.025	4	1
			P2 vs. P4	14	520	-0.179	0.078	[-0.348; -0.010]	[-0.179; -0.179]	9.725	13	0.716
			P2 vs. P5	5	254	-0.028	0.255	[-0.735; 0.680]	[-0.783; 0.728]	15.857	4	0.003
			P3 vs. P4	14	499	-0.017	0.07	[-0.168; 0.133]	[-0.017; -0.017]	7.432	13	0.879
			P3 vs. P5	7	272	-0.14	0.197	[-0.623; 0.343]	[-0.723; 0.443]	15.037	6	0.02
			P4 vs. P5	7	366	0.108	0.199	[-0.379; 0.595]	[-0.533; 0.748]	20.925	6	0.002
		Speed
			P1 vs. P2	3	94	-0.135	0.159	[-0.819; 0.549]	[-0.135; -0.135]	1.117	2	0.572
			P1 vs. P3	6	150	-0.116	0.104	[-0.383; 0.151]	[-0.116; -0.116]	1.843	5	0.87
			P1 vs. P4	10	292	-0.139	0.062	[-0.279; 0.002]	[-0.139; -0.139]	2.347	9	0.985
			P1 vs. P5	2	84	-0.227	0.012	[-0.373; -0.081]	[-0.227; -0.227]	0.003	1	0.959
			P2 vs. P3	-	-	-	-	-	-	-	-	-
			P2 vs. P4	5	200	-0.261	0.134	[-0.632; 0.110]	[-0.261; -0.261]	3.351	4	0.501
			P2 vs. P5	2	86	-0.18	0.15	[-2.081; 1.720]	[-0.180; -0.180]	0.455	1	0.5
			P3 vs. P4	3	78	0.2	0.131	[-0.363; 0.764]	[0.200; 0.200]	0.61	2	0.737
			P3 vs. P5	-	-	-	-	-	-	-	-	-
			P4 vs. P5	-	-	-	-	-	-	-	-	-
		Accuracy
			P1 vs. P2	8	266	-0.119	0.143	[-0.457; 0.219]	[-0.399; 0.160]	9.19	7	0.239
			P1 vs. P3	22	705	0.11	0.101	[-0.101; 0.321]	[-0.296; 0.516]	35.94	21	0.022
			P1 vs. P4	34	1163	0.072	0.063	[-0.057; 0.200]	[-0.074; 0.217]	36.305	33	0.317
			P1 vs. P5	7	319	-0.099	0.163	[-0.497; 0.300]	[-0.538; 0.341]	12.057	6	0.061
			P2 vs. P3	5	143	-0.141	0.014	[-0.179; -0.102]	[-0.141; -0.141]	0.025	4	1
			P2 vs. P4	11	376	-0.122	0.087	[-0.315; 0.071]	[-0.122; -0.122]	6.661	10	0.757
			P2 vs. P5	4	192	0.068	0.33	[-0.983; 1.120]	[-0.900; 1.037]	15.076	3	0.002
			P3 vs. P4	14	499	-0.014	0.072	[-0.169; 0.141]	[-0.014; -0.014]	7.906	13	0.85
			P3 vs. P5	7	272	-0.14	0.197	[-0.623; 0.343]	[-0.723; 0.443]	15.037	6	0.02
			P4 vs. P5	6	305	0.115	0.24	[-0.501; 0.731]	[-0.641; 0.871]	21.013	5	0.001
	Naturally cycling, 5 phase definition
		Overall (speed and accuracy aggregated)
			P1 vs. P2	7	246	-0.162	0.07	[-0.333; 0.010]	[-0.162; -0.162]	1.706	6	0.945
			P1 vs. P3	15	501	0.133	0.125	[-0.135; 0.400]	[-0.301; 0.566]	25.289	14	0.032
			P1 vs. P4	28	999	0.047	0.068	[-0.093; 0.187]	[-0.094; 0.188]	29.593	27	0.333
			P1 vs. P5	6	290	0.031	0.088	[-0.194; 0.257]	[0.031; 0.031]	2.67	5	0.751
			P2 vs. P3	3	78	-0.132	0.019	[-0.213; -0.052]	[-0.132; -0.132]	0.012	2	0.994
			P2 vs. P4	10	410	-0.226	0.075	[-0.396; -0.057]	[-0.226; -0.226]	4.9	9	0.843
			P2 vs. P5	4	210	0.155	0.181	[-0.422; 0.731]	[-0.218; 0.527]	4.949	3	0.176
			P3 vs. P4	9	350	-0.006	0.091	[-0.216; 0.204]	[-0.006; -0.006]	5.489	8	0.704
			P3 vs. P5	5	199	0.098	0.139	[-0.289; 0.485]	[0.098; 0.098]	3.665	4	0.453
			P4 vs. P5	5	287	0.334	0.105	[0.041; 0.626]	[0.334; 0.334]	3.025	4	0.554
		Speed
			P1 vs. P2	3	94	-0.135	0.159	[-0.819; 0.549]	[-0.135; -0.135]	1.117	2	0.572
			P1 vs. P3	5	129	-0.134	0.123	[-0.475; 0.206]	[-0.134; -0.134]	1.77	4	0.778
			P1 vs. P4	8	251	-0.141	0.073	[-0.314; 0.032]	[-0.141; -0.141]	2.201	7	0.948
			P1 vs. P5	2	84	-0.227	0.012	[-0.373; -0.081]	[-0.227; -0.227]	0.003	1	0.959
			P2 vs. P3	-	-	-	-	-	-	-	-	-
			P2 vs. P4	4	179	-0.33	0.103	[-0.658; -0.002]	[-0.330; -0.330]	1.335	3	0.721
			P2 vs. P5	2	86	-0.18	0.15	[-2.081; 1.720]	[-0.180; -0.180]	0.455	1	0.5
			P3 vs. P4	2	57	0.273	0.164	[-1.813; 2.358]	[0.273; 0.273]	0.351	1	0.554
			P3 vs. P5	-	-	-	-	-	-	-	-	-
			P4 vs. P5	-	-	-	-	-	-	-	-	-
		Accuracy
			P1 vs. P2	6	190	-0.204	0.072	[-0.388; -0.019]	[-0.204; -0.204]	1.133	5	0.951
			P1 vs. P3	15	501	0.15	0.124	[-0.115; 0.415]	[-0.276; 0.576]	24.872	14	0.036
			P1 vs. P4	27	944	0.079	0.069	[-0.063; 0.221]	[-0.030; 0.188]	27.472	26	0.385
			P1 vs. P5	5	230	0.108	0.075	[-0.101; 0.316]	[0.108; 0.108]	1.237	4	0.872
			P2 vs. P3	3	78	-0.132	0.019	[-0.213; -0.052]	[-0.132; -0.132]	0.012	2	0.994
			P2 vs. P4	8	287	-0.135	0.087	[-0.340; 0.071]	[-0.135; -0.135]	3.578	7	0.827
			P2 vs. P5	3	148	0.354	0.12	[-0.162; 0.871]	[0.354; 0.354]	1.006	2	0.605
			P3 vs. P4	9	350	-0.002	0.095	[-0.22; 0.217]	[-0.002; -0.002]	5.953	8	0.652
			P3 vs. P5	5	199	0.098	0.139	[-0.289; 0.485]	[0.098; 0.098]	3.665	4	0.453
			P4 vs. P5	4	226	0.406	0.104	[0.075; 0.737]	[0.406; 0.406]	1.729	3	0.631
	OC Users, 5 phase definition
		Overall (speed and accuracy aggregated)
			P1 vs. P2	2	76	0.098	0.616	[-7.729; 7.924]	[-2.408; 2.604]	7.914	1	0.005
			P1 vs. P3	6	188	0.041	0.206	[-0.488; 0.57]	[-0.482; 0.563]	9.873	5	0.079
			P1 vs. P4	6	185	-0.038	0.183	[-0.508; 0.431]	[-0.421; 0.344]	7.526	5	0.184
			P1 vs. P5	2	89	-0.666	0.307	[-4.571; 3.238]	[-1.582; 0.249]	1.883	1	0.17
			P2 vs. P3	2	65	-0.151	0.026	[-0.477; 0.175]	[-0.151; -0.151]	0.01	1	0.92
			P2 vs. P4	2	69	-0.247	0.239	[-3.289; 2.795]	[-0.247; -0.247]	0.923	1	0.337
			P2 vs. P5	-	-	-	-	-	-	-	-	-
			P3 vs. P4	5	149	-0.043	0.117	[-0.368; 0.281]	[-0.043; -0.043]	1.903	4	0.754
			P3 vs. P5	2	73	-0.848	0.163	[-2.925; 1.229]	[-0.848; -0.848]	0.42	1	0.517
			P4 vs. P5	2	79	-0.775	0.119	[-2.287; 0.738]	[-0.775; -0.775]	0.246	1	0.62
		Speed
			P1 vs. P2	-	-	-	-	-	-	-	-	-
			P1 vs. P3	-	-	-	-	-	-	-	-	-
			P1 vs. P4	2	41	-0.122	0.126	[-1.725; 1.481]	[-0.122; -0.122]	0.146	1	0.702
			P1 vs. P5	-	-	-	-	-	-	-	-	-
			P2 vs. P3	-	-	-	-	-	-	-	-	-
			P2 vs. P4	-	-	-	-	-	-	-	-	-
			P2 vs. P5	-	-	-	-	-	-	-	-	-
			P3 vs. P4	-	-	-	-	-	-	-	-	-
			P3 vs. P5	-	-	-	-	-	-	-	-	-
			P4 vs. P5	-	-	-	-	-	-	-	-	-
		Accuracy
			P1 vs. P2	2	76	0.098	0.616	[-7.729; 7.924]	[-2.408; 2.604]	7.914	1	0.005
			P1 vs. P3	6	188	0.041	0.206	[-0.488; 0.57]	[-0.482; 0.563]	9.873	5	0.079
			P1 vs. P4	6	185	-0.032	0.181	[-0.499; 0.434]	[-0.408; 0.343]	7.43	5	0.191
			P1 vs. P5	2	89	-0.666	0.307	[-4.571; 3.238]	[-1.582; 0.249]	1.883	1	0.17
			P2 vs. P3	2	65	-0.151	0.026	[-0.477; 0.175]	[-0.151; -0.151]	0.01	1	0.92
			P2 vs. P4	2	69	-0.247	0.239	[-3.289; 2.795]	[-0.247; -0.247]	0.923	1	0.337
			P2 vs. P5	-	-	-	-	-	-	-	-	-
			P3 vs. P4	5	149	-0.043	0.117	[-0.368; 0.281]	[-0.043; -0.043]	1.903	4	0.754
			P3 vs. P5	2	73	-0.848	0.163	[-2.925; 1.229]	[-0.848; -0.848]	0.42	1	0.517
			P4 vs. P5	2	79	-0.775	0.119	[-2.287; 0.738]	[-0.775; -0.775]	0.246	1	0.62
	80% Overlap studies, 5 phase definition
		Overall (speed and accuracy aggregated)
			P1 vs. P2	2	24	-0.23	0.178	[-2.492; 2.031]	[-0.23; -0.23]	0.154	1	0.695
			P1 vs. P3	7	162	0.291	0.144	[-0.061; 0.642]	[0.291; 0.291]	4.493	6	0.61
			P1 vs. P4	18	598	0.169	0.092	[-0.024; 0.363]	[-0.03; 0.369]	19.94	17	0.277
			P1 vs. P5	2	107	0.193	0.174	[-2.012; 2.398]	[0.193; 0.193]	0.77	1	0.38
			P2 vs. P3	-	-	-	-	-	-	-	-	-
			P2 vs. P4	5	152	-0.402	0.121	[-0.737; -0.066]	[-0.402; -0.402]	2.019	4	0.732
			P2 vs. P5	-	-	-	-	-	-	-	-	-
			P3 vs. P4	3	47	-0.071	0.036	[-0.226; 0.085]	[-0.071; -0.071]	0.027	2	0.987
			P3 vs. P5	2	99	-0.09	0.053	[-0.762; 0.582]	[-0.090; -0.090]	0.066	1	0.797
			P4 vs. P5	3	125	0.429	0.171	[-0.308; 1.166]	[0.429; 0.429]	1.695	2	0.429
		Speed
			P1 vs. P2	-	-	-	-	-	-	-	-	-
			P1 vs. P3	2	36	-0.054	0.048	[-0.66; 0.552]	[-0.054; -0.054]	0.018	1	0.893
			P1 vs. P4	3	57	-0.207	0.237	[-1.228; 0.814]	[-0.207; -0.207]	1.43	2	0.489
			P1 vs. P5	-	-	-	-	-	-	-	-	-
			P2 vs. P3	-	-	-	-	-	-	-	-	-
			P2 vs. P4	3	122	-0.348	0.152	[-1.001; 0.304]	[-0.348; -0.348]	1.305	2	0.521
			P2 vs. P5	-	-	-	-	-	-	-	-	-
			P3 vs. P4	-	-	-	-	-	-	-	-	-
			P3 vs. P5	-	-	-	-	-	-	-	-	-
			P4 vs. P5	-	-	-	-	-	-	-	-	-
		Accuracy
			P1 vs. P2	2	24	-0.052	0.032	[-0.459; 0.355]	[-0.052; -0.052]	0.005	1	0.943
			P1 vs. P3	7	162	0.31	0.144	[-0.042; 0.661]	[0.31; 0.31]	4.499	6	0.61
			P1 vs. P4	18	598	0.178	0.089	[-0.009; 0.366]	[0.025; 0.332]	18.753	17	0.343
			P1 vs. P5	2	107	0.193	0.174	[-2.012; 2.398]	[0.193; 0.193]	0.77	1	0.38
			P2 vs. P3	-	-	-	-	-	-	-	-	-
			P2 vs. P4	4	86	-0.268	0.203	[-0.913; 0.376]	[-0.268; -0.268]	2.372	3	0.499
			P2 vs. P5	-	-	-	-	-	-	-	-	-
			P3 vs. P4	3	47	-0.071	0.036	[-0.226; 0.085]	[-0.071; -0.071]	0.027	2	0.987
			P3 vs. P5	2	99	-0.09	0.053	[-0.762; 0.582]	[-0.09; -0.09]	0.066	1	0.797
			P4 vs. P5	3	125	0.429	0.171	[-0.308; 1.166]	[0.429; 0.429]	1.695	2	0.429
	Hormone confirmation studies, 5 phase definition
		Overall (speed and accuracy aggregated)
			P1 vs. P2	3	45	-0.068	0.147	[-0.700; 0.564]	[-0.068; -0.068]	0.416	2	0.812
			P1 vs. P3	10	265	0.052	0.141	[-0.267; 0.372]	[-0.208; 0.313]	10.943	9	0.28
			P1 vs. P4	15	361	0.092	0.094	[-0.110; 0.294]	[0.092; 0.092]	10.219	14	0.746
			P1 vs. P5	-	-	-	-	-	-	-	-	-
			P2 vs. P3	2	31	-0.139	0.042	[-0.678; 0.400]	[-0.139; -0.139]	0.012	1	0.913
			P2 vs. P4	7	203	-0.297	0.118	[-0.587; -0.007]	[-0.297; -0.297]	3.906	6	0.689
			P2 vs. P5	-	-	-	-	-	-	-	-	-
			P3 vs. P4	6	154	0.088	0.156	[-0.314; 0.489]	[0.088; 0.088]	4.285	5	0.509
			P3 vs. P5	2	81	0.041	0.097	[-1.196; 1.277]	[0.041; 0.041]	0.182	1	0.67
			P4 vs. P5	-	-	-	-	-	-	-	-	-
		Speed
			P1 vs. P2	-	-	-	-	-	-	-	-	-
			P1 vs. P3	3	73	-0.236	0.201	[-1.101; 0.629]	[-0.236; -0.236]	1.33	2	0.514
			P1 vs. P4	4	99	-0.174	0.146	[-0.638; 0.290]	[-0.174; -0.174]	1.454	3	0.693
			P1 vs. P5	-	-	-	-	-	-	-	-	-
			P2 vs. P3	-	-	-	-	-	-	-	-	-
			P2 vs. P4	3	122	-0.348	0.152	[-1.001; 0.304]	[-0.348; -0.348]	1.305	2	0.521
			P2 vs. P5	-	-	-	-	-	-	-	-	-
			P3 vs. P4	2	57	0.273	0.164	[-1.813; 2.358]	[0.273; 0.273]	0.351	1	0.554
			P3 vs. P5	-	-	-	-	-	-	-	-	-
			P4 vs. P5	-	-	-	-	-	-	-	-	-
		Accuracy
			P1 vs. P2	3	45	0.022	0.056	[-0.218; 0.262]	[0.022; 0.022]	0.06	2	0.97
			P1 vs. P3	10	265	0.065	0.137	[-0.247; 0.376]	[-0.154; 0.283]	10.367	9	0.322
			P1 vs. P4	15	361	0.125	0.089	[-0.066; 0.316]	[0.125; 0.125]	9.123	14	0.823
			P1 vs. P5	-	-	-	-	-	-	-	-	-
			P2 vs. P3	2	31	-0.139	0.042	[-0.678; 0.400]	[-0.139; -0.139]	0.012	1	0.913
			P2 vs. P4	6	137	-0.162	0.146	[-0.538; 0.214]	[-0.162; -0.162]	3.327	5	0.65
			P2 vs. P5	-	-	-	-	-	-	-	-	-
			P3 vs. P4	6	154	0.099	0.163	[-0.321; 0.518]	[0.099; 0.099]	4.677	5	0.457
			P3 vs. P5	2	81	0.041	0.097	[-1.196; 1.277]	[0.041; 0.041]	0.182	1	0.67
			P4 vs. P5	-	-	-	-	-	-	-	-	-
	Entire sample, 3 phase definition
		Overall (speed and accuracy aggregated)
			P1 vs. P3	22	705	0.098	0.102	[-0.114; 0.309]	[-0.312; 0.507]	36.207	21	0.021
			P1 vs. rest	36	1956	0.038	0.053	[-0.070; 0.145]	[-0.172; 0.247]	46.888	35	0.086
			P3 vs. rest	16	1049	-0.021	0.064	[-0.158; 0.116]	[-0.096; 0.054]	15.742	15	0.399
		Speed
			P1 vs. P3	6	150	-0.116	0.104	[-0.383; 0.151]	[-0.116; -0.116]	1.843	5	0.87
			P1 vs. rest	11	476	-0.131	0.046	[-0.233; -0.030]	[-0.131; -0.131]	2.36	10	0.993
			P3 vs. rest	3	119	0.255	0.116	[-0.246; 0.756]	[0.255; 0.255]	0.753	2	0.686
		Accuracy
			P1 vs. P3	22	705	0.11	0.101	[-0.101; 0.321]	[-0.296; 0.516]	35.94	21	0.022
			P1 vs. rest	35	1812	0.065	0.055	[-0.046; 0.176]	[-0.139; 0.268]	44.35	34	0.11
			P3 vs. rest	16	1049	-0.02	0.065	[-0.158; 0.118]	[-0.107; 0.066]	15.995	15	0.382
	Naturally cycling, 3 phase definition
		Overall (speed and accuracy aggregated)
			P1 vs. P3	15	501	0.133	0.125	[-0.135; 0.400]	[-0.301; 0.566]	25.289	14	0.032
			P1 vs. rest	29	1570	0.068	0.059	[-0.053; 0.189]	[-0.137; 0.273]	36.863	28	0.122
			P3 vs. rest	11	743	0.059	0.072	[-0.101; 0.220]	[0.059; 0.059]	9.306	10	0.503
		Speed
			P1 vs. P3	5	129	-0.134	0.123	[-0.475; 0.206]	[-0.134; -0.134]	1.77	4	0.778
			P1 vs. rest	9	425	-0.125	0.05	[-0.240; -0.009]	[-0.125; -0.125]	2.046	8	0.98
			P3 vs. rest	2	98	0.307	0.129	[-1.331; 1.945]	[0.307; 0.307]	0.383	1	0.536
		Accuracy
			P1 vs. P3	15	501	0.15	0.124	[-0.115; 0.415]	[-0.276; 0.576]	24.872	14	0.036
			P1 vs. rest	28	1426	0.104	0.061	[-0.020; 0.228]	[-0.085; 0.293]	33.811	27	0.172
			P3 vs. rest	11	743	0.061	0.073	[-0.102; 0.223]	[0.061; 0.061]	9.523	10	0.483
	OC Users, 3 phase definition
		Overall (speed and accuracy aggregated)
			P1 vs. P3	6	188	0.041	0.206	[-0.488; 0.570]	[-0.482; 0.563]	9.873	5	0.079
			P1 vs. rest	6	352	-0.134	0.115	[-0.429; 0.161]	[-0.294; 0.027]	5.88	5	0.318
			P3 vs. rest	5	306	-0.218	0.09	[-0.468; 0.033]	[-0.218; -0.218]	2.396	4	0.663
		Speed
			P1 vs. P3	-	-	-	-	-	-	-	-	-
			P1 vs. rest	2	51	-0.186	0.154	[-2.142; 1.770]	[-0.186; -0.186]	0.276	1	0.599
			P3 vs. rest	-	-	-	-	-	-	-	-	-
		Accuracy
			P1 vs. P3	6	188	0.041	0.206	[-0.488; 0.570]	[-0.482; 0.563]	9.873	5	0.079
			P1 vs. rest	6	352	-0.127	0.113	[-0.418; 0.165]	[-0.274; 0.021]	5.745	5	0.332
			P3 vs. rest	5	306	-0.218	0.09	[-0.468; 0.033]	[-0.218; -0.218]	2.396	4	0.663
	80% Overlap studies, 3 phase definition
		Overall (speed and accuracy aggregated)
			P1 vs. P3	7	162	0.291	0.144	[-0.061; 0.642]	[0.291; 0.291]	4.493	6	0.61
			P1 vs. rest	17	872	0.198	0.088	[0.011; 0.385]	[-0.102; 0.498]	25.828	16	0.056
			P3 vs. rest	4	125	-0.07	0.037	[-0.188; 0.047]	[-0.07; -0.07]	0.119	3	0.989
		Speed
			P1 vs. P3	2	36	-0.054	0.048	[-0.66; 0.552]	[-0.054; -0.054]	0.018	1	0.893
			P1 vs. rest	3	57	-0.183	0.204	[-1.06; 0.693]	[-0.183; -0.183]	1.053	2	0.591
			P3 vs. rest	-	-	-	-	-	-	-	-	-
		Accuracy
			P1 vs. P3	7	162	0.31	0.144	[-0.042; 0.661]	[0.310; 0.310]	4.499	6	0.61
			P1 vs. rest	17	872	0.203	0.086	[0.020; 0.387]	[-0.08; 0.487]	24.785	16	0.074
			P3 vs. rest	4	125	-0.07	0.037	[-0.188; 0.047]	[-0.07; -0.07]	0.119	3	0.989
	Hormone confirmation studies, 3 phase definition
		Overall (speed and accuracy aggregated)
			P1 vs. P3	10	265	0.052	0.141	[-0.267; 0.372]	[-0.208; 0.313]	10.943	9	0.28
			P1 vs. rest	15	444	0.122	0.075	[-0.039; 0.283]	[0.122; 0.122]	8.178	14	0.88
			P3 vs. rest	7	244	0.182	0.103	[-0.070; 0.434]	[0.182; 0.182]	3.608	6	0.729
		Speed
			P1 vs. P3	3	73	-0.236	0.201	[-1.101; 0.629]	[-0.236; -0.236]	1.33	2	0.514
			P1 vs. rest	4	140	-0.157	0.104	[-0.486; 0.173]	[-0.157; -0.157]	1.064	3	0.786
			P3 vs. rest	2	98	0.307	0.129	[-1.331; 1.945]	[0.307; 0.307]	0.383	1	0.536
		Accuracy
			P1 vs. P3	10	265	0.065	0.137	[-0.247; 0.376]	[-0.154; 0.283]	10.367	9	0.322
			P1 vs. rest	15	444	0.161	0.069	[0.013; 0.309]	[0.161; 0.161]	6.879	14	0.939
			P3 vs. rest	7	244	0.186	0.105	[-0.072; 0.443]	[0.186; 0.186]	3.767	6	0.708
