# Supplementary material for: Menstrual cycle effects on cognitive performance: A meta-analysis
Source: PLoS One. 2025 Mar 17;20(3):e0318576. doi: 10.1371/journal.pone.0318576 (PMC11913300; doi:10.1371/journal.pone.0318576)
Supplement: S9 Table — All values represent Hedges’ g effect sizes. P1 = Menstrual phase, P2 = Follicular phase, P3 = Ovulatory phase, P4 = Luteal phase, P5 = Premenstrual phase. (XLSX) [file pone.0318576.s009.xlsx]

## Sheet: S9 Table
S9 Table
Meta-analyses of Verbal Ability Measures
	Phase comparison			K	N	g	SE g	95% CI	80% CR	Q	Q df	p
	Entire sample, 5 phase definition
		Overall (speed and accuracy aggregated)
			P1 vs. P2	-	-	-	-	-	-	-	-	-
			P1 vs. P3	5	173	0.314	0.236	[-0.342; 0.969]	[-0.286; 0.914]	8.874	4	0.064
			P1 vs. P4	7	219	0.233	0.243	[-0.362; 0.827]	[-0.522; 0.987]	17.907	6	0.006
			P1 vs. P5	3	94	-0.125	0.065	[-0.406; 0.156]	[-0.125; -0.125]	0.187	2	0.911
			P2 vs. P3	-	-	-	-	-	-	-	-	-
			P2 vs. P4	3	84	0.161	0.172	[-0.580; 0.903]	[0.161; 0.161]	1.153	2	0.562
			P2 vs. P5	2	72	-0.112	0.183	[-2.437; 2.212]	[-0.112; -0.112]	0.569	1	0.451
			P3 vs. P4	3	76	0.892	0.105	[0.442; 1.343]	[0.892; 0.892]	0.348	2	0.84
			P3 vs. P5	4	125	-0.052	0.129	[-0.461; 0.357]	[-0.052; -0.052]	1.447	3	0.695
			P4 vs. P5	3	83	-0.999	0.107	[-1.461; -0.538]	[-0.999; -0.999]	0.389	2	0.823
		Speed
			P1 vs. P2	-	-	-	-	-	-	-	-	-
			P1 vs. P3	-	-	-	-	-	-	-	-	-
			P1 vs. P4	2	68	0.17	0.382	[-4.682; 5.022]	[-1.089; 1.429]	2.345	1	0.126
			P1 vs. P5	-	-	-	-	-	-	-	-	-
			P2 vs. P3	-	-	-	-	-	-	-	-	-
			P2 vs. P4	3	84	0.161	0.172	[-0.580; 0.903]	[0.161; 0.161]	1.153	2	0.562
			P2 vs. P5	-	-	-	-	-	-	-	-	-
			P3 vs. P4	-	-	-	-	-	-	-	-	-
			P3 vs. P5	-	-	-	-	-	-	-	-	-
			P4 vs. P5	-	-	-	-	-	-	-	-	-
		Accuracy
			P1 vs. P2	-	-	-	-	-	-	-	-	-
			P1 vs. P3	3	107	0.097	0.057	[-0.148; 0.342]	[0.097; 0.097]	0.164	2	0.921
			P1 vs. P4	6	196	0.103	0.306	[-0.684; 0.889]	[-0.864; 1.070]	21.28	5	0.001
			P1 vs. P5	2	76	-0.131	0.101	[-1.415; 1.154]	[-0.131; -0.131]	0.183	1	0.669
			P2 vs. P3	-	-	-	-	-	-	-	-	-
			P2 vs. P4	-	-	-	-	-	-	-	-	-
			P2 vs. P5	-	-	-	-	-	-	-	-	-
			P3 vs. P4	2	59	0.895	0.167	[-1.226; 3.016]	[0.895; 0.895]	0.348	1	0.555
			P3 vs. P5	3	113	-0.078	0.152	[-0.730; 0.574]	[-0.078; -0.078]	1.227	2	0.542
			P4 vs. P5	2	64	-1.082	0.018	[-1.309; -0.856]	[-1.082; -1.082]	0.004	1	0.949
	Naturally cycling, 5 phase definition
		Overall (speed and accuracy aggregated)
			P1 vs. P2	-	-	-	-	-	-	-	-	-
			P1 vs. P3	4	142	0.352	0.298	[-0.594; 1.299]	[-0.435; 1.140]	8.643	3	0.034
			P1 vs. P4	6	186	0.117	0.253	[-0.534; 0.768]	[-0.614; 0.848]	13.83	5	0.017
			P1 vs. P5	2	57	-0.19	0.06	[-0.956; 0.577]	[-0.190; -0.190]	0.048	1	0.827
			P2 vs. P3	-	-	-	-	-	-	-	-	-
			P2 vs. P4	2	57	0.193	0.291	[-3.505; 3.892]	[-0.215; 0.602]	1.116	1	0.291
			P2 vs. P5	2	72	-0.112	0.183	[-2.437; 2.212]	[-0.112; -0.112]	0.569	1	0.451
			P3 vs. P4	2	48	0.789	0.066	[-0.056; 1.634]	[0.789; 0.789]	0.045	1	0.832
			P3 vs. P5	3	93	-0.004	0.17	[-0.734; 0.727]	[-0.004; -0.004]	1.25	2	0.535
			P4 vs. P5	2	49	-0.953	0.184	[-3.289; 1.383]	[-0.953; -0.953]	0.337	1	0.562
		Speed
			P1 vs. P2	-	-	-	-	-	-	-	-	-
			P1 vs. P3	-	-	-	-	-	-	-	-	-
			P1 vs. P4	2	68	0.17	0.382	[-4.682; 5.022]	[-1.089; 1.429]	2.345	1	0.126
			P1 vs. P5	-	-	-	-	-	-	-	-	-
			P2 vs. P3	-	-	-	-	-	-	-	-	-
			P2 vs. P4	2	57	0.193	0.291	[-3.505; 3.892]	[-0.215; 0.602]	1.116	1	0.291
			P2 vs. P5	-	-	-	-	-	-	-	-	-
			P3 vs. P4	-	-	-	-	-	-	-	-	-
			P3 vs. P5	-	-	-	-	-	-	-	-	-
			P4 vs. P5	-	-	-	-	-	-	-	-	-
		Accuracy
			P1 vs. P2	-	-	-	-	-	-	-	-	-
			P1 vs. P3	2	76	0.079	0.089	[-1.054; 1.211]	[0.079; 0.079]	0.143	1	0.706
			P1 vs. P4	5	163	-0.055	0.318	[-0.937; 0.828]	[-0.991; 0.881]	15.28	4	0.004
			P1 vs. P5	-	-	-	-	-	-	-	-	-
			P2 vs. P3	-	-	-	-	-	-	-	-	-
			P2 vs. P4	-	-	-	-	-	-	-	-	-
			P2 vs. P5	-	-	-	-	-	-	-	-	-
			P3 vs. P4	-	-	-	-	-	-	-	-	-
			P3 vs. P5	2	81	-0.034	0.238	[-3.062; 2.994]	[-0.337; 0.269]	1.093	1	0.296
			P4 vs. P5	-	-	-	-	-	-	-	-	-
	OC Users, 5 phase definition
		Overall (speed and accuracy aggregated)
			P1 vs P2	-	-	-	-	-	-	-	-	-
			P1 vs P3	-	-	-	-	-	-	-	-	-
			P1 vs P4	-	-	-	-	-	-	-	-	-
			P1 vs P5	-	-	-	-	-	-	-	-	-
			P2 vs P3	-	-	-	-	-	-	-	-	-
			P2 vs P4	-	-	-	-	-	-	-	-	-
			P2 vs P5	-	-	-	-	-	-	-	-	-
			P3 vs P4	-	-	-	-	-	-	-	-	-
			P3 vs P5	-	-	-	-	-	-	-	-	-
			P4 vs P5	-	-	-	-	-	-	-	-	-
		Speed
			P1 vs P2	-	-	-	-	-	-	-	-	-
			P1 vs P3	-	-	-	-	-	-	-	-	-
			P1 vs P4	-	-	-	-	-	-	-	-	-
			P1 vs P5	-	-	-	-	-	-	-	-	-
			P2 vs P3	-	-	-	-	-	-	-	-	-
			P2 vs P4	-	-	-	-	-	-	-	-	-
			P2 vs P5	-	-	-	-	-	-	-	-	-
			P3 vs P4	-	-	-	-	-	-	-	-	-
			P3 vs P5	-	-	-	-	-	-	-	-	-
			P4 vs P5	-	-	-	-	-	-	-	-	-
		Accuracy
			P1 vs P2	-	-	-	-	-	-	-	-	-
			P1 vs P3	-	-	-	-	-	-	-	-	-
			P1 vs P4	-	-	-	-	-	-	-	-	-
			P1 vs P5	-	-	-	-	-	-	-	-	-
			P2 vs P3	-	-	-	-	-	-	-	-	-
			P2 vs P4	-	-	-	-	-	-	-	-	-
			P2 vs P5	-	-	-	-	-	-	-	-	-
			P3 vs P4	-	-	-	-	-	-	-	-	-
			P3 vs P5	-	-	-	-	-	-	-	-	-
			P4 vs P5	-	-	-	-	-	-	-	-	-
	80% Overlap studies, 5 phase definition
		Overall (speed and accuracy aggregated)
			P1 vs. P2	-	-	-	-	-	-	-	-	-
			P1 vs. P3	-	-	-	-	-	-	-	-	-
			P1 vs. P4	5	159	0.219	0.275	[-0.546; 0.984]	[-0.538; 0.975]	11.174	4	0.025
			P1 vs. P5	2	57	-0.19	0.06	[-0.956; 0.577]	[-0.190; -0.190]	0.048	1	0.827
			P2 vs. P3	-	-	-	-	-	-	-	-	-
			P2 vs. P4	-	-	-	-	-	-	-	-	-
			P2 vs. P5	-	-	-	-	-	-	-	-	-
			P3 vs. P4	-	-	-	-	-	-	-	-	-
			P3 vs. P5	-	-	-	-	-	-	-	-	-
			P4 vs. P5	2	49	-0.953	0.184	[-3.289; 1.383]	[-0.953; -0.953]	0.337	1	0.562
		Speed
			P1 vs. P2	-	-	-	-	-	-	-	-	-
			P1 vs. P3	-	-	-	-	-	-	-	-	-
			P1 vs. P4	2	68	0.17	0.382	[-4.682; 5.022]	[-1.089; 1.429]	2.345	1	0.126
			P1 vs. P5	-	-	-	-	-	-	-	-	-
			P2 vs. P3	-	-	-	-	-	-	-	-	-
			P2 vs. P4	-	-	-	-	-	-	-	-	-
			P2 vs. P5	-	-	-	-	-	-	-	-	-
			P3 vs. P4	-	-	-	-	-	-	-	-	-
			P3 vs. P5	-	-	-	-	-	-	-	-	-
			P4 vs. P5	-	-	-	-	-	-	-	-	-
		Accuracy
			P1 vs. P2	-	-	-	-	-	-	-	-	-
			P1 vs. P3	-	-	-	-	-	-	-	-	-
			P1 vs. P4	4	136	0.03	0.384	[-1.190; 1.251]	[-1.082; 1.143]	13.951	3	0.003
			P1 vs. P5	-	-	-	-	-	-	-	-	-
			P2 vs. P3	-	-	-	-	-	-	-	-	-
			P2 vs. P4	-	-	-	-	-	-	-	-	-
			P2 vs. P5	-	-	-	-	-	-	-	-	-
			P3 vs. P4	-	-	-	-	-	-	-	-	-
			P3 vs. P5	-	-	-	-	-	-	-	-	-
			P4 vs. P5	-	-	-	-	-	-	-	-	-
	Hormone confirmation studies, 5 phase definition
		Overall (speed and accuracy aggregated)
			P1 vs P2	-	-	-	-	-	-	-	-	-
			P1 vs P3	-	-	-	-	-	-	-	-	-
			P1 vs P4	-	-	-	-	-	-	-	-	-
			P1 vs P5	-	-	-	-	-	-	-	-	-
			P2 vs P3	-	-	-	-	-	-	-	-	-
			P2 vs P4	-	-	-	-	-	-	-	-	-
			P2 vs P5	-	-	-	-	-	-	-	-	-
			P3 vs P4	-	-	-	-	-	-	-	-	-
			P3 vs P5	-	-	-	-	-	-	-	-	-
			P4 vs P5	-	-	-	-	-	-	-	-	-
		Speed
			P1 vs P2	-	-	-	-	-	-	-	-	-
			P1 vs P3	-	-	-	-	-	-	-	-	-
			P1 vs P4	-	-	-	-	-	-	-	-	-
			P1 vs P5	-	-	-	-	-	-	-	-	-
			P2 vs P3	-	-	-	-	-	-	-	-	-
			P2 vs P4	-	-	-	-	-	-	-	-	-
			P2 vs P5	-	-	-	-	-	-	-	-	-
			P3 vs P4	-	-	-	-	-	-	-	-	-
			P3 vs P5	-	-	-	-	-	-	-	-	-
			P4 vs P5	-	-	-	-	-	-	-	-	-
		Accuracy
			P1 vs P2	-	-	-	-	-	-	-	-	-
			P1 vs P3	-	-	-	-	-	-	-	-	-
			P1 vs P4	-	-	-	-	-	-	-	-	-
			P1 vs P5	-	-	-	-	-	-	-	-	-
			P2 vs P3	-	-	-	-	-	-	-	-	-
			P2 vs P4	-	-	-	-	-	-	-	-	-
			P2 vs P5	-	-	-	-	-	-	-	-	-
			P3 vs P4	-	-	-	-	-	-	-	-	-
			P3 vs P5	-	-	-	-	-	-	-	-	-
			P4 vs P5	-	-	-	-	-	-	-	-	-
	Entire sample, 3 phase definition
		Overall (speed and accuracy aggregated)
			P1 vs. P3	5	173	0.314	0.236	[-0.342; 0.969]	[-0.286; 0.914]	8.874	4	0.064
			P1 vs. rest	7	387	0.152	0.138	[-0.184; 0.489]	[-0.191; 0.496]	10.518	6	0.104
			P3 vs. rest	4	268	0.325	0.113	[-0.035; 0.685]	[0.325; 0.325]	2.465	3	0.482
		Speed
			P1 vs. P3	-	-	-	-	-	-	-	-	-
			P1 vs. rest	2	105	0.185	0.237	[-2.832; 3.203]	[-0.374; 0.745]	1.415	1	0.234
			P3 vs. rest	-	-	-	-	-	-	-	-	-
		Accuracy
			P1 vs. P3	3	107	0.097	0.057	[-0.148; 0.342]	[0.097; 0.097]	0.164	2	0.921
			P1 vs. rest	6	327	0.066	0.187	[-0.415; 0.548]	[-0.475; 0.607]	13.794	5	0.017
			P3 vs. rest	3	214	0.232	0.034	[0.087; 0.378]	[0.232; 0.232]	0.118	2	0.943
	Naturally cycling, 3 phase definition
		Overall (speed and accuracy aggregated)
			P1 vs. P3	4	142	0.352	0.298	[-0.594; 1.299]	[-0.435; 1.140]	8.643	3	0.034
			P1 vs. rest	6	304	0.082	0.156	[-0.320; 0.485]	[-0.292; 0.457]	8.894	5	0.113
			P3 vs. rest	3	190	0.346	0.163	[-0.355; 1.046]	[0.127; 0.564]	2.405	2	0.3
		Speed
			P1 vs. P3	-	-	-	-	-	-	-	-	-
			P1 vs. rest	2	105	0.185	0.237	[-2.832; 3.203]	[-0.374; 0.745]	1.415	1	0.234
			P3 vs. rest	-	-	-	-	-	-	-	-	-
		Accuracy
			P1 vs. P3	2	76	0.079	0.089	[-1.054; 1.211]	[0.079; 0.079]	0.143	1	0.706
			P1 vs. rest	5	244	-0.051	0.214	[-0.645; 0.543]	[-0.631; 0.529]	10.674	4	0.03
			P3 vs. rest	2	136	0.207	0.043	[-0.341; 0.755]	[0.207; 0.207]	0.061	1	0.805
	OC Users, 3 phase definition
		Overall (speed and accuracy aggregated)
			P1 vs. P3	-	-	-	-	-	-	-	-	-
			P1 vs. rest	-	-	-	-	-	-	-	-	-
			P3 vs. rest	-	-	-	-	-	-	-	-	-
		Speed
			P1 vs. P3	-	-	-	-	-	-	-	-	-
			P1 vs. rest	-	-	-	-	-	-	-	-	-
			P3 vs. rest	-	-	-	-	-	-	-	-	-
		Accuracy
			P1 vs. P3	-	-	-	-	-	-	-	-	-
			P1 vs. rest	-	-	-	-	-	-	-	-	-
			P3 vs. rest	-	-	-	-	-	-	-	-	-
	80% Overlap studies, 3 phase definition
		Overall (speed and accuracy aggregated)
			P1 vs. P3	-	-	-	-	-	-	-	-	-
			P1 vs. rest	5	263	0.167	0.147	[-0.240; 0.575]	[-0.090; 0.425]	5.413	4	0.248
			P3 vs. rest	-	-	-	-	-	-	-	-	-
		Speed
			P1 vs. P3	-	-	-	-	-	-	-	-	-
			P1 vs. rest	2	105	0.185	0.237	[-2.832; 3.203]	[-0.374; 0.745]	1.415	1	0.234
			P3 vs. rest	-	-	-	-	-	-	-	-	-
		Accuracy
			P1 vs. P3	-	-	-	-	-	-	-	-	-
			P1 vs. rest	4	203	0.033	0.242	[-0.738; 0.805]	[-0.607; 0.674]	8.565	3	0.036
			P3 vs. rest	-	-	-	-	-	-	-	-	-
	Hormone confirmation studies, 3 phase definition
		Overall (speed and accuracy aggregated)
			P1 vs. P3	-	-	-	-	-	-	-	-	-
			P1 vs. rest	-	-	-	-	-	-	-	-	-
			P3 vs. rest	-	-	-	-	-	-	-	-	-
		Speed
			P3 vs P4	-	-	-	-	-	-	-	-	-
			P3 vs P5	-	-	-	-	-	-	-	-	-
			P4 vs P5	-	-	-	-	-	-	-	-	-
		Accuracy
			P1 vs. P3	-	-	-	-	-	-	-	-	-
			P1 vs. rest	-	-	-	-	-	-	-	-	-
			P3 vs. rest	-	-	-	-	-	-	-	-	-
