# Supplementary material for: Menstrual cycle effects on cognitive performance: A meta-analysis
Source: PLoS One. 2025 Mar 17;20(3):e0318576. doi: 10.1371/journal.pone.0318576 (PMC11913300; doi:10.1371/journal.pone.0318576)
Supplement: S10 Table — (XLSX) [file pone.0318576.s010.xlsx]

## Sheet: S10 Table
S10 Table
	List of articles analysed in the meta-analysis
	Álvarez, F., Fernández-Folgueiras, U., Méndez-Bértolo, C., Kessel, D., & Carretié, L. (2022). Menstrual cycle and exogenous attention toward emotional expressions. Hormones and Behavior, 146, 1–9. psyh. https://doi.org/10.1016/j.yhbeh.2022.105259
	Andreano, J. M., Arjomandi, H., & Cahill, L. (2008). Menstrual cycle modulation of the relationship between cortisol and long-term memory. Psychoneuroendocrinology, 33(6), 874–882. https://doi.org/10.1016/j.psyneuen.2008.03.009
	Arushanyan, E. B., & Borovkova, G. K. (1993). Differences in monthly fluctuations of mental efficiency in healthy women depending on introversion/extroversion factor. Human Physiology, 19(1), 68–70.
	Bayer, J., Schultz, H., Gamer, M., & Sommer, T. (2014). Menstrual-cycle dependent fluctuations in ovarian hormones affect emotional memory. Neurobiology of Learning and Memory, 110, 55–63. https://doi.org/10.1016/j.nlm.2014.01.017
	Becker, D., Creutzfeldt, O. D., Schwibbe, M., & Wuttke, W. (1982). Changes in physiological, EEG and psychological parameters in women during the spontaneous menstrual cycle and following oral contraceptives. Psychoneuroendocrinology, 7(1), 75–90. https://doi.org/10.1016/0306-4530(82)90057-9
	Bernal, A., Mateo-Martínez, R., & Paolieri, D. (2020). Influence of sex, menstrual cycle, and hormonal contraceptives on egocentric navigation with or without landmarks. Psychoneuroendocrinology, 120. https://doi.org/10.1016/j.psyneuen.2020.104768
	Brötzner, C. P., Klimesch, W., & Kerschbaum, H. H. (2015). Progesterone-associated increase in ERP amplitude correlates with an improvement in performance in a spatial attention paradigm. Brain Research, 1595, 74–83. https://doi.org/10.1016/j.brainres.2014.11.004
	Broverman, D. M., Vogel, W., Klaiber, E. L., Majcher, D., Shea, D., & Paul, V. (1981). Changes in cognitive task performance across the menstrual cycle. Journal of Comparative and Physiological Psychology, 95(4), 646–654.
	Brown, I. S., Forand, A. Q., & Payne, R. B. (1984). Hormonal influences on psychomotor reminiscence. Perceptual and Motor Skills, 58(2), 383–389.
	Catanese, R. A. (1986). Effects of hormonal variation on the expression of spatial abilities in men and women. ProQuest Information & Learning.
	Chabanne, V., Péruch, P., & Thinus-Blanc, C. (2004). Sex differences and women’s hormonal cycle effects on spatial performance in a virtual environment navigation task. Cahiers de Psychologie Cognitive/Current Psychology of Cognition, 22(3), 351–375.
	Chiarello, C., McMahon, M. A., & Schaefer, K. (1989). Visual cerebral lateralization over phases of the menstrual cycle: A preliminary investigation. Brain and Cognition, 11(1), 18–36. https://doi.org/10.1016/0278-2626(89)90002-X
	Chrisler, J. C. (1986). Creativity and the menstrual cycle. ProQuest Information & Learning.
	Cohen, Z. Z., Gotlieb, N., Erez, O., Wiznitzer, A., Arbel, O., Matas, D., Koren, L., & Henik, A. (2022). Attentional networks during the menstrual cycle. Behavioural Brain Research, 425, 1–11. psyh. https://doi.org/10.1016/j.bbr.2022.113817
	Colzato, L. S., Pratt, J., & Hommel, B. (2012). Estrogen modulates inhibition of return in healthy human females. Neuropsychologia, 50(1), 98–103. https://doi.org/10.1016/j.neuropsychologia.2011.11.003
	Cooper, J. A., Blue, J. H., & Ross, S. (1983). Automatization and perceptual restructuring performance across the menstrual cycle. Bulletin of the Psychonomic Society, 21(3), 179–182.
	Di Nardo, P. G. 1974. Psychological correlates of the menstrual cycle. Ph.D., Saint Louis University, United States -- Missouri. http://search.proquest.com/pqdtglobal/docview/302756669/citation/ED835183FA1A4CA5PQ/2.
	Diekhof, E. K., Korf, S., Ott, F., Schädlich, C., & Holtfrerich, S. K. C. 2020. Avoidance learning across the menstrual cycle: A conceptual replication. Frontiers in Endocrinology, 11: 231.
	Diener, D., Greenstein, F. L., & Turnbough, P. D. (1992). Cyclical Variation in Digit-Span and Visual-Search Performance in Women Differing in the Severity of Their Premenstrual Symptoms. Perceptual and Motor Skills, 74(1), 67–76. https://doi.org/10.2466/pms.1992.74.1.67
	Dor-Shav, N. K. (1976). In search of pre-menstrual tension: Note on sex-differences in psychological-differentiations as a function of cyclical physiological changes. Perceptual and Motor Skills, 42(3, Pt 2), 1139–1142. https://doi.org/10.2466/pms.1976.42.3c.1139
	Duell, L. J. (2012). Women’s performance on sexually dimorphic tasks: The effect of hormonal fluctuations. ProQuest Information & Learning.
	Epting, L. K., & Overman, W. H. (1998). Sex-sensitive tasks in men and women: A search for performance fluctuations across the menstrual cycle. Behavioral Neuroscience, 112(6), 1304–1317. https://doi.org/10.1037/0735-7044.112.6.1304
	Ertman, N., Andreano, J. M., & Cahill, L. (2011). Progesterone at encoding predicts subsequent emotional memory. Learning & Memory, 18(12), 759–763. https://doi.org/10.1101/lm.023267.112
	Ferree, N. K., Kamat, R., & Cahill, L. (2011). Influences of menstrual cycle position and sex hormone levels on spontaneous intrusive recollections following emotional stimuli. Consciousness and Cognition, 20(4), 1154–1162. https://doi.org/10.1016/j.concog.2011.02.003
	Fradkin, B., & Firestone, P. (1986). Premenstrual tension, expectancy, and mother–child relations. Journal of Behavioral Medicine, 9(3), 245–259. https://doi.org/10.1007/BF00844772
	Gamberale, F., Strindberg, L., & Wahlberg, I. (1975). Female work capacity during the menstrual cycle: Physiological and psychological reactions. Scandinavian Journal of Work, Environment & Health, 1(2), 120–127.
	Girdler, S. S., & Light, K. C. (1994). Hemodynamic stress responses in men and women examined as a function of female menstrual cycle phase. International Journal of Psychophysiology: Official Journal of the International Organization of Psychophysiology, 17(3), 233–248.
	Gogos, A. (2013). Natural and synthetic sex hormones: Effects on higher-order cognitive function and prepulse inhibition. Biological Psychology, 93(1), 17–23. https://doi.org/10.1016/j.biopsycho.2013.02.001
	Golub, S. (1976). The effect of premenstrual anxiety and depression on cognitive function. Journal of Personality and Social Psychology, 34(1), 99–104. https://doi.org/10.1037/0022-3514.34.1.99
	Gordon, H. W., & Lee, P. A. (1993). No difference in cognitive performance between phases of the menstrual cycle. Psychoneuroendocrinology, 18(7), 521–531. https://doi.org/10.1016/0306-4530(93)90045-M
	Griffith, A. K., Martel, M. M., Eisenlohr-Moul, T., & Fillmore, M. T. (2023). Heightened sensitivity to the disinhibiting effect of alcohol in women during the late follicular phase of the menstrual cycle. Experimental and Clinical Psychopharmacology, 31(4), 839–848. psyh. https://doi.org/10.1037/pha0000611
	Griksiene, R., & Ruksenas, O. (2011). Effects of hormonal contraceptives on mental rotation and verbal fluency. Psychoneuroendocrinology, 36(8), 1239–1248. https://doi.org/10.1016/j.psyneuen.2011.03.001
	Hampson, E. (1990). Estrogen-related variations in human spatial and articulatory-motor skills. Psychoneuroendocrinology, 15(2), 97–111. https://doi.org/10.1016/0306-4530(90)90018-5
	Hampson, E. (1990). Variations in sex-related cognitive abilities across the menstrual cycle. Brain and Cognition, 14(1), 26–43. https://doi.org/10.1016/0278-2626(90)90058-V
	Hampson, E., & Kimura, D. (1988). Reciprocal effects of hormonal fluctuations on human motor and perceptual-spatial skills. Behavioral Neuroscience, 102(3), 456–459. https://doi.org/10.1037/0735-7044.102.3.456
	Hatta, T., & Nagaya, K. (2009). Menstrual cycle phase effects on memory and stroop task performance. Archives of Sexual Behavior, 38(5), 821–827. https://doi.org/10.1007/s10508-008-9445-7
	Hausmann, M., & Güntürkün, O. (2000). Steroid fluctuations modify functional cerebral asymmetries: The hypothesis of progesterone-mediated interhemispheric decoupling. Neuropsychologia, 38(10), 1362–1374. https://doi.org/10.1016/S0028-3932(00)00045-2
	Hausmann, M., Slabbekoorn, D., Van Goozen, S. H., Cohen-Kettenis, P. T., & Güntürkün, O. (2000). Sex hormones affect spatial abilities during the menstrual cycle. Behavioral Neuroscience, 114(6), 1245–1250.
	Heister, G., Landis, T., Regard, M., & Schroeder-Heister, P. (1989). Shift of functional cerebral asymmetry during the menstrual cycle. Neuropsychologia, 27(6), 871–880. https://doi.org/10.1016/0028-3932(89)90010-9
	Hidalgo-Lopez, E., & Pletzer, B. (2021). Fronto-striatal changes along the menstrual cycle during working memory: Effect of sex hormones on activation and connectivity patterns. Psychoneuroendocrinology, 125, 105108. https://doi.org/10.1016/j.psyneuen.2020.105108
	Hidalgo-Lopez, E., & Pletzer, B. 2019. Individual differences in the effect of menstrual cycle on basal ganglia inhibitory control. Scientific Reports, 9(1): 11063.
	Ho, H.-Z., Gilger, J. W., & Brink, T. M. (1986). Effects of menstrual cycle on spatial information-processes. Perceptual and Motor Skills, 63(2), 743–751. https://doi.org/10.2466/pms.1986.63.2.743
	Holländer, A., Hausmann, M., Hamm, J. P., & Corballis, M. C. (2005). Sex hormonal modulation of hemispheric asymmetries in the attentional blink. Journal of the International Neuropsychological Society, 11(3), 263–272. https://doi.org/10.1017/S1355617705050319
	Hunter, S., Schraer, R., Landers, D. M., Buskirk, E. R., & Harris, D. V. (1979). The effects of total oestrogen concentration and menstrual-cycle phase on reaction time performance. Ergonomics, 22(3), 263–268. https://doi.org/10.1080/00140137908924610
	Hutt, S. J., Frank, G., Mychalkiw, W., & Hughes, M. (1980). Perceptual-motor performance during the menstrual cycle. Hormones and Behavior, 14(2), 116–125. https://doi.org/10.1016/0018-506X(80)90003-3
	Ikarashi, K., Sato, D., Edama, M., Fujimoto, T., Ochi, G., & Yamashiro, K. (2022). Menstrual Cycle Phase-Dependent Modulation of the Fine Motor Skills (SSRN Scholarly Paper 4139168). https://doi.org/10.2139/ssrn.4139168
	Islam, F., Sparkes, C., Roodenrys, S., & Astheimer, L. (2008). Short-term changes in endogenous estrogen levels and consumption of soy isoflavones affect working and verbal memory in young adult females. Nutritional Neuroscience, 11(6), 251–262. https://doi.org/10.1179/147683008X301612
	Jacobs, E., & D’Esposito, M. (2011). Estrogen shapes dopamine-dependent cognitive processes: Implications for women’s health. Journal of Neuroscience, 31(14), 5286–5293. https://doi.org/10.1523/JNEUROSCI.6394-10.2011
	Jansen, M., Van der Does, A. J. W., De Rover, M., De Bruijn, E. R. A., & Hamstra, D. A. (2023). Hormonal status effects on the electrophysiological correlates of performance monitoring in women. Psychoneuroendocrinology, 149, 1–10. psyh. https://doi.org/10.1016/j.psyneuen.2022.106006
	Jensen, B. K. (1982). Menstrual cycle effects on task performance examined in the context of stress research. Acta Psychologica, 50(2), 159–178. https://doi.org/10/cw2q5f
	Keenan, P. A., Lindamer, L. A., & Jong, S. K. (1995). Menstrual phase-independent retrieval deficit in women with PMS. Biological Psychiatry, 36(6), 369–377. https://doi.org/10.1016/0006-3223(94)00303-K
	Keenan, P. A., Stern, R. A., Janowsky, D. S., & Pedersen, C. A. (1992). Psychological aspects of premenstrual syndrome: I. Cognition and memory. Psychoneuroendocrinology, 17(2–3), 179–187. https://doi.org/10.1016/0306-4530(92)90056-D
	Konrad, C., Engelien, A., Schöning, S., Zwitserlood, P., Jansen, A., Pletziger, E., Beizai, P., Kersting, A., Ohrmann, P., Luders, E., Greb, R. R., Heindel, W., Arolt, V., & Kugel, H. (2008). The functional anatomy of semantic retrieval is influenced by gender, menstrual cycle, and sex hormones. Journal of Neural Transmission, 115(9), 1327–1337. https://doi.org/10.1007/s00702-008-0073-0
	Kopell, B. S., Lunde, D. T., Clayton, R. B., & Moos, R. H. (1969). Variations in some measures of arousal during the menstrual cycle. Journal of Nervous and Mental Disease, 148(2), 180–187. https://doi.org/10.1097/00005053-196902000-00009
	Kozaki, T., & Yasukouchi, A. (2009). Sex differences on components of mental rotation at different menstrual phases. International Journal of Neuroscience, 119(1), 59–67. https://doi.org/10.1080/00207450802480101
	Krug, R., Finn, M., Pietrowsky, R., & Fehm, H.-L. (1996). Jealousy, general creativity, and coping with social frustration during the menstrual cycle. Archives of Sexual Behavior, 25(2), 181–199. https://doi.org/10.1007/BF02437935
	Krug, R., Mölle, M., Fehm, H. L., & Born, J. (1999). Variations across the menstrual cycle in EEG activity during thinking and mental relaxation. Journal of Psychophysiology, 13(3), 163–172. https://doi.org/10.1027//0269-8803.13.3.163
	Krug, R., Stamm, U., Pietrowsky, R., Fehm, H. L., & Born, J. (1994). Effects of menstrual cycle on creativity. Psychoneuroendocrinology, 19(1), 21–31. https://doi.org/10.1016/0306-4530(94)90056-6
	Kuhlmann, S., & Wolf, O. T. (2005). Cortisol and memory retrieval in women: Influence of menstrual cycle and oral contraceptives. Psychopharmacology, 183(1), 65–71. https://doi.org/10.1007/s00213-005-0143-z
	Kumari, V., & Corr, P. J. (1996). Menstrual cycle, arousal-induction, and intelligence test performance. Psychological Reports, 78(1), 51–58.
	Landauer, A. A. (1974). Choice decision time and the menstrual cycle. The Practitioner, 213(1277), 703–706.
	Lazarov, S. (1982). The menstrual cycle and cognitive function. Yeshiva University.
	Lederman, M. J. (1974). Menstrual cycle and fluctuation in cognitive-perceptual performance [Ph.D., Boston University Graduate School]. http://search.proquest.com/pqdtglobal/docview/302771694/citation/E0FD0C71DCBA40F1PQ/1
	Li, J., & Deng, S. W. (2022). Social attention, memory, and memory-guided orienting change across the menstrual cycle. Physiology & Behavior, 251, 1–11. psyh. https://doi.org/10.1016/j.physbeh.2022.113808
	Lisofsky, N., Mårtensson, J., Eckert, A., Lindenberger, U., Gallinat, J., & Kühn, S. (2015). Hippocampal volume and functional connectivity changes during the female menstrual cycle. NeuroImage, 118, 154–162. https://doi.org/10.1016/j.neuroimage.2015.06.012
	Liu, Q., Zhou, R., Oei, T. P. S., Wang, Q., Zhao, Y., & Liu, Y. (2013). Variation in the stress response between high- and low-neuroticism female undergraduates across the menstrual cycle. Stress: The International Journal on the Biology of Stress, 16(5), 503–509. https://doi.org/10.3109/10253890.2013.797958
	Macpherson, J. M. (1996). The interactive effects of caffeine and phase of menstrual cycle on the recall of prose passages. ProQuest Information & Learning.
	Maki, P. M., Rich, J. B., & Rosenbaum, R. S. (2002). Implicit memory varies across the menstrual cycle: Estrogen effects in young women. Neuropsychologia, 40(5), 518–529. https://doi.org/10.1016/S0028-3932(01)00126-9
	Marful, A., Paolieri, D., & Bernal, A. 2021. Sex, menstrual cycle, and hormonal contraceptives influences on global–local processing. Psychoneuroendocrinology, 134. https://doi.org/10.1016/j.psyneuen.2021.105430.
	Mayer, C.R. (1982), The Menstrual Cycle, Attitude and Spatial Test Performance, Ph.D., Yeshiva University, New York, NY
	Moody, M. S. (1997). Changes in scores on the Mental Rotations Test during the menstrual cycle. Perceptual and Motor Skills, 84(3, Pt 1), 955–961.
	Mordecai, K. L., Rubin, L. H., & Maki, P. M. (2008). Effects of menstrual cycle phase and oral contraceptive use on verbal memory. Hormones and Behavior, 54(2), 286–293. https://doi.org/10.1016/j.yhbeh.2008.03.006
	Morgan, M., J. Rapkin, A., D’Elia, L., Reading, A., & Goldman, L. (1996). Cognitive functioning in premenstrual syndrome. Obstetrics & Gynecology, 88(6), 961–966. https://doi.org/10.1016/S0029-7844(96)00362-6
	Munchel, M. E. (1979). The effects of symptom expectations and response styles on cognitive and perceptual-motor performance during the premenstrual phase. [PhD Thesis]. ProQuest Information & Learning.
	O’Reilly, M. A., Cunningham, C. J., Lawlor, B. A., Walsh, C. D., & Rowan, M. J. (2004). The effect of the menstrual cycle on electrophysiological and behavioral measures of memory and mood. Psychophysiology, 41(4), 592–603. https://doi.org/10.1111/j.1469-8986.2004.00194.x
	Olson, K. C. (2007). Relationships among psychological and physiological stress reactivity: Assessment of menstrual cycle phase and autonomic perception effects [Ph.D., Seattle Pacific University]. http://www.proquest.com/pqdtglobal/docview/304712983/abstract/FCFEEE6B41CF4EAAPQ/1
	Palmero, L. B., Martínez-Pérez, V., Tortajada, M., Campoy, G., & Fuentes, L. J. (2022). Mid-luteal phase progesterone effects on vigilance tasks are modulated by women’s chronotype. Psychoneuroendocrinology, 140, 1–8. psyh. https://doi.org/10.1016/j.psyneuen.2022.105722
	Peragine, D., Simeon-Spezzaferro, C., Brown, A., Gervais, N. J., Hampson, E., et al. 2020. Sex difference or hormonal difference in mental rotation? The influence of ovarian milieu. Psychoneuroendocrinology, 115: 104488.
	Peters, M., Laeng, B., Latham, K., & Jackson, M. (1995). A redrawn Vandenberg and Kuse Mental Rotations Test: Different versions and factors that affect performance. Brain and Cognition, 28(1), 39–58. https://doi.org/10.1006/brcg.1995.1032
	Phillips, K., & Silverman, I. (1997). Differences in the relationship of menstrual cycle phase to spatial performance on two- and three-dimensional tasks. Hormones and Behavior, 32(3), 167–175. https://doi.org/10.1006/hbeh.1997.1418
	Phillips, S. M., & Sherwin, B. B. (1992). Variations in memory function and sex steroid hormones across the menstrual cycle. Psychoneuroendocrinology, 17(5), 497–506. https://doi.org/10.1016/0306-4530(92)90008-U
	Pierson, W. R., & Lockhart, A. (1963). Effect of menstruation on simple reaction and movement time. British Medical Journal, 1(5333), 796. https://doi.org/10.1136/bmj.1.5333.796
	Plamberger, C. P., Van Wijk, H. E., Kerschbaum, H., Pletzer, B. A., Gruber, G., et al. 2021. Impact of menstrual cycle phase and oral contraceptives on sleep and overnight memory consolidation. Journal of Sleep Research, 30(4). https://doi.org/10.1111/jsr.13239.
	Pletzer, B., Harris, T.-A., Scheuringer, A., & Hidalgo-Lopez, E. 2019. The cycling brain: Menstrual cycle related fluctuations in hippocampal and fronto-striatal activation and connectivity during cognitive tasks. Neuropsychopharmacology, 44(11): 1867–1875.
	Polefrone, J. M. (1990). Gender, menstrual phase and cardiovascular response to behavioral stimuli. ProQuest Information & Learning.
	Protopopescu, X., Butler, T., Pan, H., Root, J., Altemus, M., Polanecsky, M., McEwen, B., Silbersweig, D., & Stern, E. (2008). Hippocampal structural changes across the menstrual cycle. Hippocampus, 18(10), 985–988. https://doi.org/10.1002/hipo.20468
	Razzak, R. A., Bagust, J., Docherty, S., Hasan, Z., Irshad, Y., & Rabiah, A. (2015). Menstrual phase influences gender differences in visual dependence: A study with a computerised Rod and Frame Test. Journal of Cognitive Psychology, 27(1), 80–88. https://doi.org/10.1080/20445911.2014.976227
	Rosenberg, L., & Park, S. (2002). Verbal and spatial functions across the menstrual cycle in healthy young women. Psychoneuroendocrinology, 27(7), 835–841. https://doi.org/10.1016/S0306-4530(01)00083-X
	Saucier, D. M., & Kimura, D. (1998). Intrapersonal motor but not extrapersonal targeting skill is enhanced during the midluteal phase of the menstrual cycle. Developmental Neuropsychology, 14(2–3), 385–398. https://doi.org/10.1080/87565649809540717
	Schattmann, L. (2006). The role of testosterone in aspects of cognition, aggression, and sexual functioning in women with polycystic ovary syndrome and in healthy young women. ProQuest Information & Learning.
	Schmitt, J. A. J., Jorissen, B. L., Dye, L., Markus, C. R., Deutz, N. E. P., & Riedel, W. J. (2005). Memory function in women with premenstrual complaints and the effect of serotonergic stimulation by acute administration of an alpha-lactalbumin protein. Journal of Psychopharmacology, 19(4), 375–384. https://doi.org/10.1177/0269881105053288
	Schöning, S., Engelien, A., Kugel, H., Schäfer, S., Schiffbauer, H., Zwitserlood, P., Pletziger, E., Beizai, P., Kersting, A., Ohrmann, P., Greb, R. R., Lehmann, W., Heindel, W., Arolt, V., & Konrad, C. (2007). Functional anatomy of visuo-spatial working memory during mental rotation is influenced by sex, menstrual cycle, and sex steroid hormones. Neuropsychologia, 45(14), 3203–3214. https://doi.…
	Snyder, D. A. B. (1977). The relationship of the menstrual cycle to certain aspects of perceptual cognitive functioning. [Ph.D., Purdue University].
	Sommer, B. (1972). Menstrual cycle changes and intellectual performance. Psychosomatic Medicine, 34(3), 263–269.
	Swerdlow, N. R., Hartman, P. L., & Auerbach, P. P. (1997). Changes in sensorimotor inhibition across the menstrual cycle: Implications for neuropsychiatric disorders. Biological Psychiatry, 41(4), 452–460. https://doi.org/10.1016/S0006-3223(96)00065-0
	Symonds, C. S., Gallagher, P., Thompson, J. M., & Young, A. H. (2004). Effects of the menstrual cycle on mood, neurocognitive and neuroendocrine function in healthy premenopausal women. Psychological Medicine: A Journal of Research in Psychiatry and the Allied Sciences, 34(1), 93–102. https://doi.org/10.1017/S0033291703008535
	Thompson, K., Sergejew, A., & Kulkarni, J. (2000). Estrogen affects cognition in women with psychosis. Psychiatry Research, 94(3), 201–209. https://doi.org/10.1016/S0165-1781(00)00161-X
	Veith, J. L., Sandman, C. A., George, J. M., & Stevens, V. C. (1978). Effects of MSH/ACTH 4—10 on memory, attention and endogenous hormone levels in women. Physiology & Behavior, 20(1), 43–50.
	Weis, S., Hausmann, M., Stoffers, B., & Sturm, W. (2011). Dynamic changes in functional cerebral connectivity of spatial cognition during the menstrual cycle. Human Brain Mapping, 32(10), 1544–1556. https://doi.org/10.1002/hbm.21126
	Wong-Goodrich, S. J. E., DeRosa, H. J., & Kee, D. W. 2020. Dual-Task Paradigm Reveals Variation in Left Hemisphere Involvement in Verbal Processing Across the Menstrual Cycle in Normally Cycling Women. Psychological Reports, 123(6): 2372–2393.
	Xu, M., Chen, D., Li, H., Wang, H., & Yang, L.-Z. (2022). The cycling brain in the workplace: Does workload modulate the menstrual cycle effect on cognition? Frontiers in Behavioral Neuroscience, 16. psyh. https://doi.org/10.3389/fnbeh.2022.856276
	Zimmerman, E., & Parlee, M. B. (1973). Behavioral changes associated with the menstrual cycle: An experimental investigation. Journal of Applied Social Psychology, 3(4), 335–344. https://doi.org/10.1111/j.1559-1816.1973.tb02400.x
