# Supplementary material for: Menstrual cycle effects on cognitive performance: A meta-analysis
Source: PLoS One. 2025 Mar 17;20(3):e0318576. doi: 10.1371/journal.pone.0318576 (PMC11913300; doi:10.1371/journal.pone.0318576)
Supplement: S11 Table — (XLSX) [file pone.0318576.s011.xlsx]

## Sheet: S11 Table
S11 Table
	List of articles exclued from the meta-analysis	Reason for exclusion
	Ballard, H. K., Jackson, T. B., Hicks, T. H., Cox, S. J., Symm, A., Maldonado, T., & Bernard, J. A. (2023). Hormone-sleep interactions predict cerebellar connectivity and behavior in aging females. Psychoneuroendocrinology, 150, 1–10. psyh. https://doi.org/10.1016/j.psyneuen.2023.106034	Effects of hormone assessed, but menstrual cycle not assessed
	Beltz, A. M., Loviska, A. M., Kelly, D. P., & Nielson, M. G. (2022). The link between masculinity and spatial skills is moderated by the estrogenic and progestational activity of oral contraceptives. Frontiers in Behavioral Neuroscience, 15. psyh. https://doi.org/10.3389/fnbeh.2021.777911	Naturally cycling and OC users compared, but menstrual cycle not assessed
	Casto, K. V., Arthur, L. C., Lynch-Wells, S., & Blake, K. R. (2023). Women in their mid-follicular phase outcompete hormonal contraceptive users, an effect partially explained by relatively greater progesterone and cortisol reactivity to competition. Psychoneuroendocrinology, 157, 1–11. psyh. https://doi.org/10.1016/j.psyneuen.2023.106367	Measured persistence on anagram task (duration in seconds), not correct answers
	Conley, A. C., Albert, K. M., McDonald, B. C., Saykin, A. J., Dumas, J. A., & Newhouse, P. A. (2022). Estradiol treatment in young postmenopausal women with self‐reported cognitive complaints: Effects on cholinergic‐mediated cognitive performance. Human Psychopharmacology: Clinical and Experimental, 37(5), 1–16. psyh. https://doi.org/10.1002/hup.2838	Investigated postmenopausal women
	Gaizauskaite, R., Zelionkaite, I., & Griksiene, R. (2023). Do Not Upset Me: The Impact of Negative Emotional Context on Visuospatial Performance Depends on Sex and Women’s Hormonal Status (SSRN Scholarly Paper 4397758). https://doi.org/10.2139/ssrn.4397758	Phases not defined in terms of date ranges
	Islam, F., Sparkes, C., Roodenrys, S., & Astheimer, L. (2008). Short-term changes in endogenous estrogen levels and consumption of soy isoflavones affect working and verbal memory in young adult females. Nutritional Neuroscience, 11(6), 251–262. https://doi.org/10.1179/147683008X301612	Definition of phases different for OC and NC groups
	Jensen, A., Thériault, K., Yilmaz, E., Pon, E., & Davidson, P. S. R. (2023). Mental rotation, episodic memory, and executive control: Possible effects of biological sex and oral contraceptive use. Neurobiology of Learning and Memory, 198, 1–17. psyh. https://doi.org/10.1016/j.nlm.2023.107720	Naturally cycling, OC users, and men compared, but menstrual cycle not assessed
	Jordan, T. L., Klabunde, M., Green, T., Hong, D. S., Ross, J. L., Jo, B., & Reiss, A. L. (2023). Longitudinal investigation of cognition, social competence, and anxiety in children and adolescents with Turner syndrome. Hormones and Behavior, 149, 1–12. psyh. https://doi.org/10.1016/j.yhbeh.2022.105300	Effect of estrogen therapy measured, but menstural cycle effects not examined
	Joue, G., Chakroun, K., Bayer, J., Gläscher, J., Zhang, L., Fuss, J., Hennies, N., & Sommer, T. (2022). Sex differences and exogenous estrogen influence learning and brain responses to prediction errors. Cerebral Cortex, 32(9), 2022–2036. psyh. https://doi.org/10.1093/cercor/bhab334	Only examined women in the early follicular phase
	Kimmig, A.-C. S., Bischofberger, J. A., Birrenbach, A. D., Drotleff, B., Lämmerhofer, M., Sundström-Poromaa, I., & Derntl, B. (2022). No evidence for a role of oral contraceptive-use in emotion recognition but higher negativity bias in early follicular women. Frontiers in Behavioral Neuroscience, 15. psyh. https://doi.org/10.3389/fnbeh.2021.773961	Measured emotional intelligence across menstrual cycle, but not cognitive ability
	Kmiecik, M. J., Tu, F. F., Silton, R. L., Dillane, K. E., Roth, G. E., Harte, S. E., & Hellman, K. M. (2022). Cortical mechanisms of visual hypersensitivity in women at risk for chronic pelvic pain. Pain, 163(6), 1035–1048. psyh. https://doi.org/10.1097/j.pain.0000000000002469	Measures unpleasantness of stimuli, does not feature correct vs. incorrect answers
	Krinke, E., Held, U., Steigmiller, K., Felmingham, K., & Kleim, B. (2022). Sex hormones and cortisol during experimental trauma memory consolidation: Prospective association with intrusive memories. European Journal of Psychotraumatology, 13(1). psyh. https://doi.org/10.1080/20008198.2022.2040818	Daily diary method, but did not investigate menstrual cycles
	Liu, Y., Ng, H. X., Klaus, F., Young, J. W., & Eyler, L. T. (2023). Daily mood and cognitive performance of women with and without bipolar disorder: Role of menopausal status. Archives of Women’s Mental Health, 26(6), 863–868. psyh. https://doi.org/10.1007/s00737-023-01359-4	Daily measures but menstrual cycle not assessed
	Lord, T., & Taylor, K. (1991). Monthly fluctuation in task concentration in female college students. Perceptual and Motor Skills, 72(2), 435–439. https://doi.org/10.2466/PMS.72.2.435-439	Phases not defined in terms of date ranges
	Louis, C. C., Jacobs, E., D’Esposito, M., & Moser, J. (2023). Estradiol and the catechol-o-methyltransferase gene interact to predict working memory performance: A replication and extension. Journal of Cognitive Neuroscience, 35(7), 1144–1153. psyh. https://doi.org/10.1162/jocn_a_02001	Hormones investigated, but did not investigate menstrual cycles
	Mohn, K. R. (2007). Long-term oral contraceptive use in healthy young women: Neuropsychological and electrophysiological changes. ProQuest Information & Learning.	Cycle definition straddles two phases so they cannot be classified in terms of one phase or another
	Pabon, E., & de Wit, H. (2023). Impaired inhibition after delta-9-tetrahydrocannabinol in women not related to circulating estradiol levels. Pharmacology, Biochemistry and Behavior, 225, 1–6. psyh. https://doi.org/10.1016/j.pbb.2023.173547	Women with menstrual cycles completed task in either early follicular phase or late follicular phase, study does not distinguish between the two; phases not defined in terms of date ranges.
	Patel, S. A., Frick, K. M., Newhouse, P. A., & Astur, R. S. (2022). Estradiol effects on spatial memory in women. Behavioural Brain Research, 417. psyh. https://doi.org/10.1016/j.bbr.2021.113592	Assessed effect of hormones but not mensutrual cycle
	Plamberger, C. P., Mayer, L. M., Klimesch, W., Gruber, W., Kerschbaum, H. H., & Hoedlmoser, K. (2023). Fronto-parietal alpha ERD and visuo-spatial attention in pregnant women. Brain Research, 1798, 1–13. psyh. https://doi.org/10.1016/j.brainres.2022.148130	Menstrual cycle not assessed; women from multiple phases tested at one time.
	Pletzer, B., & Noachtar, I. (2023). Emotion recognition and mood along the menstrual cycle. Hormones and Behavior, 154, 1–10. psyh. https://doi.org/10.1016/j.yhbeh.2023.105406	Measured emotional intelligence across menstrual cycle, but not cognitive ability
	Rafiee, Y., Stern, J., Ostner, J., Penke, L., & Schacht, A. (2023). Does emotion recognition change across phases of the ovulatory cycle? Psychoneuroendocrinology, 148, 1–9. psyh. https://doi.org/10.1016/j.psyneuen.2022.105977	Measured emotional intelligence across menstrual cycle, but not cognitive ability
	Simić, N., Tokić, A., & Peričić, M. (2010). Performance of fine motor and spatial tasks during the menstrual cycle. Arhiv Za Higijenu Rada I Toksikologiju, 61(4), 407–414. https://doi.org/10.2478/10004-1254-61-2010-2055	Effect size mentioned but cannot determine direction of effect
	Smith, A. C., Marty-Dugas, J., & Smilek, D. (2023). Examining the relation between oral contraceptive use and attentional engagement in everyday life. Frontiers in Human Neuroscience, 17. psyh. https://doi.org/10.3389/fnhum.2023.1147515	Measured subjective indicators of attention; compared OC users and naturally cycling women, but did not investigate menstrual cycle effects.
	Totterdell, P., Spelten, E., & Pokorski, J. (1995). The effects of nightwork on psychological changes during the menstrual cycle. Journal of Advanced Nursing, 21(5), 996–1005.	Effect size mentioned but cannot determine direction of effect
	Ussher, J. M., & Wilding, J. M. (1991). Performance and state changes during the menstrual cycle, conceptualised within a broad band testing framework. Social Science & Medicine, 32(5), 525–534. https://doi.org/10.1016/0277-9536(91)90286-L	Effect size mentioned but cannot determine direction of effect
	Wassell, J., Rogers, S., Felmingam, K. L., Pearson, J., & Bryant, R. A. (2015). Progesterone and mental imagery interactively predict emotional memories. Psychoneuroendocrinology, 51, 1–10. https://doi.org/10.1016/j.psyneuen.2014.09.005	Binocular rivalry not a measure of cognition
	Yen, J.-Y., Lin, P.-C., Hsu, C.-J., Lin, C., Chen, I.-J., & Ko, C.-H. (2023). Attention, response inhibition, impulsivity, and decision-making within luteal phase in women with premenstrual dysphoric disorder. Archives of Women’s Mental Health, 26(3), 321–330. psyh. https://doi.org/10.1007/s00737-023-01311-6	Cycle definition straddles two phases so they cannot be classified in terms of one phase or another
	Yu, S., Hegarty, M., Chrastil, E. R., & Jacobs, E. G. (2023). Endocrine Aging is Tied to Navigation Strategy Preference in Women (SSRN Scholarly Paper 4432340). https://doi.org/10.2139/ssrn.4432340	Combines women who are menstruating and menopausal; for menstruating women, data collected only in one phase phase
